# Supplementary material for: Evaluation of the measurement properties of intimate partner violence screening instruments for the general population: A COSMIN-based international systematic review
Source: PLoS One. 2024 Nov 14;19(11):e0310297. doi: 10.1371/journal.pone.0310297 (PMC11563433; doi:10.1371/journal.pone.0310297)
Supplement: S1 Data — (XLSX) [file pone.0310297.s005.xlsx]

## Sheet: Supporting Information file-dat
Number	Records	Abstract and title searching: included or excluded (reasons)	Full-text seraching: included or excluded (reasons)
1	Adolescent acquaintance rape. ACOG committee opinion: Committee on Adolescent Health Care Number 122--May 1993. International journal of gynaecology and obstetrics: the official organ of the International Federation of Gynaecology and Obstetrics, 1993. 42(2): p. 209-11.	excluded (used the IPV screening instruments only for outcomes measurements not evaluating measurement properties)
2	Prevention of pneumococcal disease: recommendations of the Advisory Committee on Immunization Practices (ACIP). MMWR. Recommendations and reports : Morbidity and mortality weekly report. Recommendations and reports, 1997. 46(RR-8): p. 1-24.	excluded (used the IPV screening instruments only for outcomes measurements not evaluating measurement properties)
3	Rural health-care providers' attitudes, practices, and training experience regarding intimate partner violence--West Virginia, March 1997. MMWR Morb Mortal Wkly Rep, 1998. 47(32): p. 670-3.	excluded (used the IPV screening instruments only for outcomes measurements not evaluating measurement properties)
4	ACOG educational bulletin. Adolescent victims of sexual assault. Number 252, October 1998. American College of Obstetricians and Gynecologists. International journal of gynaecology and obstetrics: the official organ of the International Federation of Gynaecology and Obstetrics, 1999. 64(2): p. 195-9.	excluded (used the IPV screening instruments only for outcomes measurements not evaluating measurement properties)
5	Role of victims' services in improving intimate partner violence screening by trained maternal and child health-care providers--Boston, Massachusetts, 1994-1995. MMWR Morb Mortal Wkly Rep, 2000. 49(6): p. 114-7.	excluded (used the IPV screening instruments only for outcomes measurements not evaluating measurement properties)
6	From the Centers for Disease Control and Prevention. Role of victims' services in improving intimate partner violence screening by trained maternal and child health-care providers--Boston, Massachusetts, 1994-1995. Jama, 2000. 283(12): p. 1559-60.	excluded (used the IPV screening instruments only for outcomes measurements not evaluating measurement properties)
7	Role of victims' services in improving intimate partner violence screening by trained maternal and child health-care providers - Boston, Massachusetts, 1994-1995. Jama-Journal of the American Medical Association, 2000. 283(12): p. 1560-1560.	excluded (used the IPV screening instruments only for outcomes measurements not evaluating measurement properties)
8	Screening for family and intimate partner violence: recommendation statement. Ann Intern Med, 2004. 140(5): p. 382-6.	excluded (used the IPV screening instruments only for outcomes measurements not evaluating measurement properties)
9	To mark International Women's Day. The OIIQ issues a position statement on screening for domestic abuse. Perspect Infirm, 2004. 1(5 Suppl): p. 2.	excluded (used the IPV screening instruments only for outcomes measurements not evaluating measurement properties)
10	Summaries for patients. Screening for family violence: recommendations from the U.S. Preventive Services Task Force. Ann Intern Med, 2004. 140(5): p. I70.	excluded (used the IPV screening instruments only for outcomes measurements not evaluating measurement properties)
11	ACOG Committee Opinion No. 343: psychosocial risk factors: perinatal screening and intervention. Obstet Gynecol, 2006. 108(2): p. 469-77.	excluded (used the IPV screening instruments only for outcomes measurements not evaluating measurement properties)
12	Screening doesn't endanger victims. Nursing, 2008. 38(7): p. 26-7.	excluded (used the IPV screening instruments only for outcomes measurements not evaluating measurement properties)
13	Policy Statement—Role of the Pediatrician in Youth Violence Prevention. Pediatrics, 2009. 124(1): p. 393-402.	excluded (used the IPV screening instruments only for outcomes measurements not evaluating measurement properties)
14	Intimate Partner Violence: Screening and Intervention in the Health Care Setting. J Contin Educ Nurs, 2010. 41(11): p. 496-497.	excluded (used the IPV screening instruments only for outcomes measurements not evaluating measurement properties)
15	ACOG Committee Opinion No. 518: Intimate partner violence. Obstet Gynecol, 2012. 119(2 Pt 1): p. 412-7.	excluded (used the IPV screening instruments only for outcomes measurements not evaluating measurement properties)
16	The end of universal screening for intimate partner violence? Bmj, 2013. 346: p. f2532.	excluded (used the IPV screening instruments only for outcomes measurements not evaluating measurement properties)
17	Screening for intimate partner violence and abuse of elderly and vulnerable adults: recommendation statement. Am Fam Physician, 2013. 87(8): p. od3.	excluded (used the IPV screening instruments only for outcomes measurements not evaluating measurement properties)
18	Summaries for patients. Screening for intimate partner violence and abuse of vulnerable adults: U.S. Preventive Services Task Force recommendation. Ann Intern Med, 2013. 158(6): p. I-28.	excluded (used the IPV screening instruments only for outcomes measurements not evaluating measurement properties)
19	ACOG Committee opinion no. 554: reproductive and sexual coercion. Obstet Gynecol, 2013. 121(2 Pt 1): p. 411-415.	excluded (used the IPV screening instruments only for outcomes measurements not evaluating measurement properties)
20	Prevalence of abuse and intimate partner violence surgical evaluation (PRAISE) in orthopaedic fracture clinics: a multinational prevalence study. Lancet, 2013. 382(9895): p. 866-876.	excluded (used the IPV screening instruments only for outcomes measurements not evaluating measurement properties)
21	Intimate Partner Violence. Nurs Womens Health, 2015. 19(5): p. 455-8.	excluded (used the IPV screening instruments only for outcomes measurements not evaluating measurement properties)
22	AWHONN Position Statement. Intimate partner violence. J Obstet Gynecol Neonatal Nurs, 2015. 44(3): p. 405-8.	excluded (used the IPV screening instruments only for outcomes measurements not evaluating measurement properties)
23	Use screening tools, partnerships to improve identification, care of victims of IPV. ED Manag, 2015. 27(2): p. 19-21.	excluded (used the IPV screening instruments only for outcomes measurements not evaluating measurement properties)
24	Brief motivational interventions to reduce excessive drinking, intimate partner violence fail to positively impact outcomes. ED Manag, 2015. 27(10): p. 117-9.	excluded (used the IPV screening instruments only for outcomes measurements not evaluating measurement properties)
25	Introduction of Inactivated Poliovirus Vaccine and Switch from Trivalent to Bivalent Oral Poliovirus Vaccine - Worldwide, 2013-2016. MMWR Morb Mortal Wkly Rep, 2015. 64(25): p. 699-702.	excluded (used the IPV screening instruments only for outcomes measurements not evaluating measurement properties)
26	Update on vaccine-derived polioviruses worldwide, January 2015-May 2016. Releve epidemiologique hebdomadaire, 2016. 91(31): p. 365-75.	excluded (used the IPV screening instruments only for outcomes measurements not evaluating measurement properties)
27	Intimate Partner Violence Screening. American Journal of Public Health, 2017. 107(2): p. 199-199.	excluded (used the IPV screening instruments only for outcomes measurements not evaluating measurement properties)
28	ACOG Committee Opinion No. 758: Promoting Healthy Relationships in Adolescents. Obstetrics and gynecology, 2018. 132(5): p. e213-e220.	excluded (used the IPV screening instruments only for outcomes measurements not evaluating measurement properties)
29	Intimate Partner Violence. Nurs Womens Health, 2019. 23(1): p. 80-84.	excluded (used the IPV screening instruments only for outcomes measurements not evaluating measurement properties)
30	Screening for Intimate Partner Violence, Elder Abuse, and Abuse of Vulnerable Adults: Recommendation Statement. Am Fam Physician, 2019. 99(10): p. Online.	excluded (used the IPV screening instruments only for outcomes measurements not evaluating measurement properties)
31	ACOG Committee Opinion No. 762: Prepregnancy Counseling. Obstet Gynecol, 2019. 133(1): p. e78-e89.	excluded (used the IPV screening instruments only for outcomes measurements not evaluating measurement properties)
32	Research on multimorbidity in primary care. Selected abstracts from the EGPRN meeting in Tampere, Finland, 9-12 May 2019 All abstracts of the conference can be found at the EGPRN website: www.egprn.org/page/conference-abstracts. European Journal of General Practice, 2019. 25(3): p. 164-175.	excluded (used the IPV screening instruments only for outcomes measurements not evaluating measurement properties)
33	High sensitivity and specificity screening for clinically significant intimate partner violence: Correction. J Fam Psychol, 2022. 36(4): p. 544.	excluded (used the IPV screening instruments only for outcomes measurements not evaluating measurement properties)
34	Aarø, L.E., et al., Promoting sexual and reproductive health among adolescents in southern and eastern Africa (PREPARE): project design and conceptual framework. BMC Public Health, 2014. 14: p. 54.	excluded (used the IPV screening instruments only for outcomes measurements not evaluating measurement properties)
35	Abadi, M.N.L., et al., Birth Weight, Domestic Violence, Coping, Social Support, and Mental Health of Young Iranian Mothers in Tehran. Journal of Nervous and Mental Disease, 2013. 201(7): p. 602-608.	excluded (used the IPV screening instruments only for outcomes measurements not evaluating measurement properties)
36	Abbott, J., Injuries and illnesses of domestic violence. Ann Emerg Med, 1997. 29(6): p. 781-5.	excluded (used the IPV screening instruments only for outcomes measurements not evaluating measurement properties)
37	Abdel Rahman, D.E., Predictors of family violence through the COVID-19 pandemic: Structural equation modeling. Journal of Public Affairs, 2021. 21(4).	excluded (used the IPV screening instruments only for outcomes measurements not evaluating measurement properties)
38	Abdel-Salam, D.M., et al., Prevalence and Correlates of Intimate Partner Violence among Women Attending Different Primary Health Centers in Aljouf Region, Saudi Arabia. Int J Environ Res Public Health, 2022. 19(1).	excluded (used the IPV screening instruments only for outcomes measurements not evaluating measurement properties)
39	Abdelghani, M., et al., Can lifetime exposure to intimate partner violence predict suicidality in a sample of Egyptian pregnant women: a cross-sectional study? European Journal of Psychiatry, 2021. 35(2): p. 83-91.	excluded (used the IPV screening instruments only for outcomes measurements not evaluating measurement properties)
40	Abdelhai, R. and H. Mosleh, Screening for antepartum anxiety and depression and their association with domestic violence among Egyptian pregnant women. J Egypt Public Health Assoc, 2015. 90(3): p. 101-8.	excluded (used the IPV screening instruments only for outcomes measurements not evaluating measurement properties)
41	Abdollahi, F., et al., Physical violence against pregnant women by an intimate partner, and adverse pregnancy outcomes in Mazandaran Province, Iran. J Family Community Med, 2015. 22(1): p. 13-8.	excluded (used the IPV screening instruments only for outcomes measurements not evaluating measurement properties)
42	Abdul-Khabir, W., et al., Intimate Partner Violence and Reproductive Health Among Methamphetamine-Using Women in Los Angeles: A Qualitative Pilot Study. Journal of Psychoactive Drugs, 2014. 46(4): p. 310-316.	excluded (used the IPV screening instruments only for outcomes measurements not evaluating measurement properties)
43	Abe, Y., et al., Adverse childhood experiences combined with emotional and physical abuse by the partner predict antenatal depression. Journal of Affective Disorders, 2022. 298: p. 194-201.	excluded (used the IPV screening instruments only for outcomes measurements not evaluating measurement properties)
44	Abebe, A., et al., Postpartum depression and associated factors among mothers in Bahir Dar Town, Northwest Ethiopia. Annals of General Psychiatry, 2019. 18(1).	excluded (used the IPV screening instruments only for outcomes measurements not evaluating measurement properties)
45	Abildso, C.G., et al., Evaluation of an Intimate Partner Violence Training for Home Visitors Using the Theory of Planned Behavior. Health Promot Pract, 2018. 19(2): p. 194-202.	excluded (used the IPV screening instruments only for outcomes measurements not evaluating measurement properties)
46	Abolfotouh, M.A. and M. Almuneef, Prevalence, pattern and factors of intimate partner violence against Saudi women. J Public Health (Oxf), 2020. 42(3): p. e206-e214.	excluded (used the IPV screening instruments only for outcomes measurements not evaluating measurement properties)
47	Abota, T.L., F.E. Gashe, and N. Deyessa, Perinatal intimate partner violence and postpartum contraception timing among currently married women in Southern Ethiopia: A multilevel Weibull regression modeling. Front Public Health, 2022. 10: p. 913546.	excluded (used the IPV screening instruments only for outcomes measurements not evaluating measurement properties)
48	Aboutanos, M.B., et al., Critical call for hospital-based domestic violence intervention: The Davis Challenge. J Trauma Acute Care Surg, 2019. 87(5): p. 1197-1204.	excluded (used the IPV screening instruments only for outcomes measurements not evaluating measurement properties)
49	Abraham, A. and R. Alexander, Isolation of parainfluenza-3 virus from bull's semen. The Veterinary record, 1986. 119(20): p. 502-502.	excluded (used the IPV screening instruments only for outcomes measurements not evaluating measurement properties)
50	Abu Sabbah, E.A., Factors associated with intimate partner violence screening behaviors by healthcare providers in Jordan. 2015, State University of New York at Buffalo: Ann Arbor. p. 157.	excluded (used the IPV screening instruments only for outcomes measurements not evaluating measurement properties)
51	Abu-Elyazeed, R., et al., Concomitant administration of a liquid formulation of human rotavirus vaccine (porcine circovirus-free) with routine childhood vaccines in infants in the United States: Results from a phase 3, randomized trial. Vaccine, 2021. 39(10): p. 1534-1543.	excluded (used the IPV screening instruments only for outcomes measurements not evaluating measurement properties)
52	Abubakar, I., et al., The UCL-Lancet Commission on Migration and Health: the health of a world on the move. Lancet, 2018. 392(10164): p. 2606-2654.	excluded (used the IPV screening instruments only for outcomes measurements not evaluating measurement properties)
53	Abujilban, S., et al., Physical Intimate Partner Violence and Maternal Outcomes in a Hospital-Based Sample of Pregnant Women in Jordan. Florence Nightingale J Nurs, 2022. 30(3): p. 245-252.	excluded (used the IPV screening instruments only for outcomes measurements not evaluating measurement properties)
54	Abujilban, S., et al., Effects of Intimate Partner Physical Violence on Newborns' Birth Outcomes Among Jordanian Birthing Women. Journal of Interpersonal Violence, 2017. 32(24): p. 3822-3838.	excluded (used the IPV screening instruments only for outcomes measurements not evaluating measurement properties)
55	Abujilban, S., L. Mrayan, and J.K. Damra, Intimate partner violence among Jordanian pregnant women and its predictors. Nurs Open, 2022. 9(1): p. 267-276.	excluded (used the IPV screening instruments only for outcomes measurements not evaluating measurement properties)
56	Abujilban, S., et al., Intimate Partner Violence Against Pregnant Jordanian Women at the Time of COVID-19 Pandemic's Quarantine. J Interpers Violence, 2022. 37(5-6): p. Np2442-np2464.	excluded (used the IPV screening instruments only for outcomes measurements not evaluating measurement properties)
57	Achor, J. and P. Ibekwe, Challenges of recognition of the psychiatric aspects of intimate partner violence. Ann Med Health Sci Res, 2012. 2(1): p. 78-86.	excluded (used the IPV screening instruments only for outcomes measurements not evaluating measurement properties)
58	Achterbergh, R.C.A., et al., Enhancing help-seeking behaviour among men who have sex with men at risk for sexually transmitted infections: the syn.bas.in randomised controlled trial. Sex Transm Infect, 2021. 97(1): p. 11-17.	excluded (used the IPV screening instruments only for outcomes measurements not evaluating measurement properties)
59	Ackerman, R.J., Neuropsychological screening: Head injury resulting from intimate partner violence. Clinical Neuropsychologist, 2003. 17(1): p. 127-127.	excluded (used the IPV screening instruments only for outcomes measurements not evaluating measurement properties)
60	Ackermann, M., et al., Round table on infectious bovine rhinotracheitis/infectious pustular vulvovaginitis virus infection diagnosis and control. Veterinary microbiology, 1990. 23(1-4): p. 361-3.	excluded (used the IPV screening instruments only for outcomes measurements not evaluating measurement properties)
61	Ackerson, K., A history of interpersonal trauma and the gynecological exam. Qual Health Res, 2012. 22(5): p. 679-88.	excluded (used the IPV screening instruments only for outcomes measurements not evaluating measurement properties)
62	Adams, A.S., Intimate partner violence and rural women. 2006, Marshall University: Ann Arbor. p. 108.	excluded (used the IPV screening instruments only for outcomes measurements not evaluating measurement properties)
63	Adams, C., L. Hooker, and A. Taft, A systematic review and qualitative meta-synthesis of the roles of home-visiting nurses working with women experiencing family violence. J Adv Nurs, 2022.	excluded (used the IPV screening instruments only for outcomes measurements not evaluating measurement properties)
64	Adams Hillard, P.J., Adolescent and pediatric gynecology - quality of life and health: gynecologic problems ranging from the common to the rare. Current Opinion in Obstetrics & Gynecology, 2013. 25(5): p. 347-349.	excluded (used the IPV screening instruments only for outcomes measurements not evaluating measurement properties)
65	Adams, J.L., et al., Correlates of HIV testing among abused women in South Africa. Violence Against Women, 2011. 17(8): p. 1014-23.	excluded (used the IPV screening instruments only for outcomes measurements not evaluating measurement properties)
66	Adamu, U.S., et al., Progress Toward Poliomyelitis Eradication - Nigeria, January 2018-May 2019. Mmwr-Morbidity and Mortality Weekly Report, 2019. 68(29): p. 642-646.	excluded (used the IPV screening instruments only for outcomes measurements not evaluating measurement properties)
67	Adebowale, O. and B. James, The association between intimate partner violence, psychiatric morbidity amongst pregnant women and partner alcohol use in southern Nigeria. Afr J Prim Health Care Fam Med, 2020. 12(1): p. e1-e7.	excluded (used the IPV screening instruments only for outcomes measurements not evaluating measurement properties)
68	Adeyemi-Fowode, O.A., K.R. Gerancher, and O. American Coll, Promoting Healthy Relationships in Adolescents. Obstetrics and Gynecology, 2018. 132(5): p. E213-E220.	excluded (used the IPV screening instruments only for outcomes measurements not evaluating measurement properties)
69	Adeyemo, E.O., et al., Prevalence and predictors of postpartum depression among postnatal women in Lagos, Nigeria. Afr Health Sci, 2020. 20(4): p. 1943-1954.	excluded (used the IPV screening instruments only for outcomes measurements not evaluating measurement properties)
70	Adhia, A., et al., The impact of exposure to parental intimate partner violence on adolescent precocious transitions to adulthood. J Adolesc, 2019. 77: p. 179-187.	excluded (used the IPV screening instruments only for outcomes measurements not evaluating measurement properties)
71	Adhia, A., et al., Nonfatal use of firearms in intimate partner violence: Results of a national survey. Prev Med, 2021. 147: p. 106500.	excluded (used the IPV screening instruments only for outcomes measurements not evaluating measurement properties)
72	Adjognon, O.L., et al., Getting Routine Intimate Partner Violence Screening Right: Implementation Strategies Used in Veterans Health Administration (VHA) Primary Care. J Am Board Fam Med, 2021. 34(2): p. 346-356.	excluded (used the IPV screening instruments only for outcomes measurements not evaluating measurement properties)
73	Adler, C., Unheard and unseen. Rural women and domestic violence. J Nurse Midwifery, 1996. 41(6): p. 463-6.	excluded (used the IPV screening instruments only for outcomes measurements not evaluating measurement properties)
74	Adler, N.E. and P.A. Johnson, Violence and women's health. Science, 2015. 350(6258): p. 257-257.	excluded (used the IPV screening instruments only for outcomes measurements not evaluating measurement properties)
75	Adriance, L.A., The influence of culture on coping and the experience of trauma in battered women. 1999, California School of Professional Psychology - Berkeley/Alameda: Ann Arbor. p. 117.	excluded (used the IPV screening instruments only for outcomes measurements not evaluating measurement properties)
76	Adserias-Garriga, J., A review of forensic analysis of dental and maxillofacial skeletal trauma. Forensic Science International, 2019. 299: p. 80-88.	excluded (used the IPV screening instruments only for outcomes measurements not evaluating measurement properties)
77	Adynski, H., et al., Predictors of psychological distress in low-income mothers over the first postpartum year. Research in Nursing & Health, 2019. 42(3): p. 205-216.	excluded (used the IPV screening instruments only for outcomes measurements not evaluating measurement properties)
78	Afkhamzadeh, A., et al., Domestic violence against women in west of Iran: the prevalence and related factors. International Journal of Human Rights in Health Care, 2019. 12(5): p. 364-372.	excluded (used the IPV screening instruments only for outcomes measurements not evaluating measurement properties)
79	Afshar, A., et al., Specificity of the indirect enzyme-linked immunosorbent assay for detection of pseudorabies virus antibodies in pigs exposed to bovine herpesvirus-1. American journal of veterinary research, 1987. 48(10): p. 1461-4.	excluded (used the IPV screening instruments only for outcomes measurements not evaluating measurement properties)
80	Agathonos-Georgopoulou, H. and K.D. Browne, The prediction of child maltreatment in Greek families. Child abuse & neglect, 1997. 21(8): p. 721-35.	excluded (used the IPV screening instruments only for outcomes measurements not evaluating measurement properties)
81	Agbaria, Q., et al., Multiple Mediators for Peer-Directed Aggression and Happiness in Arab Adolescents Exposed to Parent-child Aggression. Child Indicators Research, 2016. 9(3): p. 785-803.	excluded (used the IPV screening instruments only for outcomes measurements not evaluating measurement properties)
82	Aghakhani, N., et al., Study of the Types of Domestic Violence Committed Against Women Referred to the Legal Medical Organization in Urmia - Iran. Iranian journal of psychiatry and behavioral sciences, 2015. 9(4): p. e2446-e2446.	excluded (used the IPV screening instruments only for outcomes measurements not evaluating measurement properties)
83	Agnihotri, A.K., et al., Domestic violence against women--an international concern. Torture, 2006. 16(1): p. 30-40.	excluded (used the IPV screening instruments only for outcomes measurements not evaluating measurement properties)
84	Agot, K., et al., Can Women Safely Distribute HIV Oral Self-test Kits to Their Sexual Partners? Results From a Pilot Study in Kenya. Jaids-Journal of Acquired Immune Deficiency Syndromes, 2018. 78(5): p. E39-E41.	excluded (used the IPV screening instruments only for outcomes measurements not evaluating measurement properties)
85	Agrawal, A., et al., Postpartum intimate partner violence and health risks among young mothers in the United States: a prospective study. Matern Child Health J, 2014. 18(8): p. 1985-92.	excluded (used the IPV screening instruments only for outcomes measurements not evaluating measurement properties)
86	Agrawal, A., et al. Detecting the Magnitude of Events from News Articles. in IEEE/WIC/ACM International Conference on Web Intelligence (WI). 2016. Omaha, NE.	excluded (used the IPV screening instruments only for outcomes measurements not evaluating measurement properties)
87	Agu, N., et al., Improving Intimate Partner Violence Services in Home Visiting: A Multisite Learning Collaborative Approach. Journal of Social Service Research, 2020. 46(4): p. 439-451.	excluded (used the IPV screening instruments only for outcomes measurements not evaluating measurement properties)
88	Aguilar, D.R., Perception of counselor cultural and intimate partner violence competence: As perceived by Latina survivors of IPV. 2011, University of Denver: Ann Arbor. p. 155.	excluded (used the IPV screening instruments only for outcomes measurements not evaluating measurement properties)
89	Aguillard, K., et al., "They Didn't Ask." Rural Women With Disabilities and Experiences of Violence Describe Interactions With the Healthcare System. Qualitative Health Research, 2022. 32(4): p. 656-669.	excluded (used the IPV screening instruments only for outcomes measurements not evaluating measurement properties)
90	Agutu, C.A., et al., Predictors of testing history and new HIV diagnosis among adult outpatients seeking care for symptoms of acute HIV infection in coastal Kenya: a cross-sectional analysis of intervention participants in a stepped-wedge HIV testing trial. Bmc Public Health, 2022. 22(1).	excluded (used the IPV screening instruments only for outcomes measurements not evaluating measurement properties)
91	Ahinkorah, B.O., et al., Effect of sexual violence on planned, mistimed and unwanted pregnancies among women of reproductive age in sub-Saharan Africa: A multi-country analysis of Demographic and Health Surveys. Ssm-Population Health, 2020. 11.	excluded (used the IPV screening instruments only for outcomes measurements not evaluating measurement properties)
92	Ahlvik, M. and I. Lundgren, An important task: Midwives' experiences of identifying children at risk of neglect. Sex Reprod Healthc, 2022. 32: p. 100701.	excluded (used the IPV screening instruments only for outcomes measurements not evaluating measurement properties)
93	Ahmad, F., Computer -assisted screening for intimate partner violence in family practice. 2007, University of Toronto (Canada): Ann Arbor. p. 202.	excluded (used the IPV screening instruments only for outcomes measurements not evaluating measurement properties)
94	Ahmad, F., S. Hogg-Johnson, and H.A. Skinner, Assessing Patient Attitudes to Computerized Screening in Primary Care: Psychometric Properties of the Computerized Lifestyle Assessment Scale. Journal of Medical Internet Research, 2008. 10(2).	excluded (used the IPV screening instruments only for outcomes measurements not evaluating measurement properties)
95	Ahmad, F., et al., Violence involving intimate partners - Prevalence in Canadian family practice. Canadian Family Physician, 2007. 53: p. 461-468.	excluded (used the IPV screening instruments only for outcomes measurements not evaluating measurement properties)
96	Ahmad, F., et al., Computer-assisted screening for intimate partner violence and control: a randomized trial. Ann Intern Med, 2009. 151(2): p. 93-102.	excluded (used the IPV screening instruments only for outcomes measurements not evaluating measurement properties)
97	Ahmad, F., et al., Concept Mapping with South Asian Immigrant Women: Barriers to Mammography and Solutions. Journal of Immigrant and Minority Health, 2012. 14(2): p. 242-250.	excluded (used the IPV screening instruments only for outcomes measurements not evaluating measurement properties)
98	Ahmad, F., C. Norman, and P. O'Campo, What is needed to implement a computer-assisted health risk assessment tool? An exploratory concept mapping study. Bmc Medical Informatics and Decision Making, 2012. 12.	excluded (used the IPV screening instruments only for outcomes measurements not evaluating measurement properties)
99	Ahmad, F., et al., Perspectives of Family Physicians on Computer-assisted Health-risk Assessments. Journal of Medical Internet Research, 2010. 12(2).	excluded (used the IPV screening instruments only for outcomes measurements not evaluating measurement properties)
100	Ahmad, I., et al., Intimate partner violence screening in emergency department: a rapid review of the literature. J Clin Nurs, 2017. 26(21-22): p. 3271-3285.	excluded (used the IPV screening instruments only for outcomes measurements not evaluating measurement properties)
101	Ahmad, N.A., et al., Postnatal depression and intimate partner violence: a nationwide clinic-based cross-sectional study in Malaysia. BMJ Open, 2018. 8(5): p. e020649.	excluded (used the IPV screening instruments only for outcomes measurements not evaluating measurement properties)
102	Ahmad, S.I., et al., Maternal childhood trauma and prenatal stressors are associated with child behavioral health. J Dev Orig Health Dis, 2022. 13(4): p. 483-493.	excluded (used the IPV screening instruments only for outcomes measurements not evaluating measurement properties)
103	Ahmadi, A., et al., Familial Risk Factors for Self-Immolation: A Case-Control Study. Journal of Womens Health, 2009. 18(7): p. 1025-1031.	excluded (used the IPV screening instruments only for outcomes measurements not evaluating measurement properties)
104	Ahmadi, H. and S.L. Green, Screening, Brief Intervention, and Referral to Treatment for Military Spouses Experiencing Alcohol and Substance Use Disorders: A Literature Review. Journal of Clinical Psychology in Medical Settings, 2011. 18(2): p. 129-136.	excluded (used the IPV screening instruments only for outcomes measurements not evaluating measurement properties)
105	Ahmadzad-Asl, M., et al., Domestic violence against women as a risk factor for depressive and anxiety disorders: findings from domestic violence household survey in Tehran, Iran. Arch Womens Ment Health, 2016. 19(5): p. 861-9.	excluded (used the IPV screening instruments only for outcomes measurements not evaluating measurement properties)
106	Ahmed, A.M., et al., Response of Sudanese doctors to domestic violence. Saudi Medical Journal, 2003. 24(10): p. 1077-1080.	excluded (used the IPV screening instruments only for outcomes measurements not evaluating measurement properties)
107	Ahmed, N.A., et al., Postnatal depression and intimate partner violence: a nationwide clinic-based cross-sectional study in Malaysia. Bmj Open, 2018. 8(5).	excluded (used the IPV screening instruments only for outcomes measurements not evaluating measurement properties)
108	Ahmed, R., et al., Risk factors among HIV positive/AIDS patients: a prospective study at a tertiary care referral centre. Journal of Ayub Medical College, Abbottabad : JAMC, 2012. 24(3-4): p. 65-7.	excluded (used the IPV screening instruments only for outcomes measurements not evaluating measurement properties)
109	Aimakhu, C.O., et al., Current causes and management of violence against women in Nigeria. Journal of obstetrics and gynaecology : the journal of the Institute of Obstetrics and Gynaecology, 2004. 24(1): p. 58-63.	excluded (used the IPV screening instruments only for outcomes measurements not evaluating measurement properties)
110	Aizpurua, E., et al., Controlling Behaviors and Intimate Partner Violence Among Women in Spain: An Examination of Individual, Partner, and Relationship Risk Factors for Physical and Psychological Abuse. J Interpers Violence, 2021. 36(1-2): p. 231-254.	excluded (used the IPV screening instruments only for outcomes measurements not evaluating measurement properties)
111	Ajdukovic, M., N. Susac, and M. Rajter, Gender and age differences in prevalence and incidence of child sexual abuse in Croatia. Croatian Medical Journal, 2013. 54(5): p. 469-479.	excluded (used the IPV screening instruments only for outcomes measurements not evaluating measurement properties)
112	Akaba, G.O. and H.I. Abduttahi, Intimate partner violence among postpartum women at a teaching hospital in Nigeria's Federal Capital City: pattern and materno-fetal outcomes. Therapeutic Advances in Reproductive Health, 2020. 14.	excluded (used the IPV screening instruments only for outcomes measurements not evaluating measurement properties)
113	Akerele, F.A., C.M. Murphy, and M.R. Williams, Are Men With a History of Head Injury Less Responsive to Cognitive Behavioral Therapy for Intimate Partner Violence? Violence and Victims, 2017. 32(3): p. 493-505.	excluded (used the IPV screening instruments only for outcomes measurements not evaluating measurement properties)
114	Akinyugha, A.O., et al., Perceptions of women towards screening for intimate partner violence. Afr J Prim Health Care Fam Med, 2022. 14(1): p. e1-e8.	excluded (used the IPV screening instruments only for outcomes measurements not evaluating measurement properties)
115	Akpinar, F., et al., Intimate partner violence in Turkey among women with female infertility. Sexual and Relationship Therapy, 2019. 34(1): p. 3-9.	excluded (used the IPV screening instruments only for outcomes measurements not evaluating measurement properties)
116	Al Shidhani, N.A., A.A. Al Kendi, and M.H. Al Kiyumi, Prevalence, Risk Factors and Effects of Domestic Violence Before and During Pregnancy on Birth Outcomes: An Observational Study of Literate Omani Women. International Journal of Womens Health, 2020. 12: p. 911-925.	excluded (used the IPV screening instruments only for outcomes measurements not evaluating measurement properties)
117	Al Ubaidi, B., et al., Intimate partner violence in the Kingdom of Bahrain: Prevalence, associated factors and WAST screening in primary health centres. J Family Med Prim Care, 2021. 10(8): p. 2893-2899.	included	excluded (no measurement properties)
118	Al-Eissa, M.A., H.N. Saleheen, and M. Almuneef, Examining the Relationship Between Witnessing Intimate Partner Violence and Victimization Among Children in Saudi Arabia. J Interpers Violence, 2020. 35(5-6): p. 1334-1350.	excluded (used the IPV screening instruments only for outcomes measurements not evaluating measurement properties)
119	Al-Modallal, H., Effect of intimate partner violence on health of women of Palestinian origin. Int Nurs Rev, 2016. 63(2): p. 259-66.	excluded (used the IPV screening instruments only for outcomes measurements not evaluating measurement properties)
120	Al-Natour, A., Jordanian Nurses' Barriers to Screening for Intimate Partner Violence. 2012, University of Cincinnati: Ann Arbor. p. 246.	excluded (used the IPV screening instruments only for outcomes measurements not evaluating measurement properties)
121	Al-Natour, A., et al., Marital Violence affecting female nurses and its physical and mental health consequences. Int Nurs Rev, 2020. 67(2): p. 258-264.	excluded (used the IPV screening instruments only for outcomes measurements not evaluating measurement properties)
122	Al-Natour, A., et al., Jordanian nurses' barriers to screening for intimate partner violence. Violence Against Women, 2014. 20(12): p. 1473-88.	excluded (used the IPV screening instruments only for outcomes measurements not evaluating measurement properties)
123	Al-Natour, A., et al., A comparison of intimate partner violence between Jordanian nurses and Jordanian women. J Forensic Nurs, 2014. 10(1): p. 13-9.	excluded (used the IPV screening instruments only for outcomes measurements not evaluating measurement properties)
124	Al-Natour, A., A. Qandil, and G.L. Gillespie, Nurses' roles in screening for intimate partner violence: a phenomenological study. Int Nurs Rev, 2016. 63(3): p. 422-8.	excluded (used the IPV screening instruments only for outcomes measurements not evaluating measurement properties)
125	Al-Zubi, Y., Empathy: The Unspoken Language of Humanity: A Systematic Review Protocol. 2022, The University of Texas at Arlington: Ann Arbor. p. 44.	excluded (used the IPV screening instruments only for outcomes measurements not evaluating measurement properties)
126	Alam, S., S.M. Hadley, and B. Jordan, The clinical implications of screening for violence against women. Contraception, 2007. 76(4): p. 259-62.	excluded (used the IPV screening instruments only for outcomes measurements not evaluating measurement properties)
127	Alan, H., et al., Domestic Violence Awareness and Prevention among Married Women in Central Anatolia. Journal of Family Violence, 2016. 31(6): p. 711-719.	excluded (used the IPV screening instruments only for outcomes measurements not evaluating measurement properties)
128	Albani, P.P., J. Patel, and R.I. Fleming, Background levels of male DNA in the vaginal cavity. Forensic Science International-Genetics, 2018. 33: p. 110-116.	excluded (used the IPV screening instruments only for outcomes measurements not evaluating measurement properties)
129	Alberto Diaz-Quinonez, J., et al., Seroprevalence of Poliomyelitis Antibodies Among Children Aged 1 to 4 Years Old and Factors Associated With Poliovirus Susceptibility; Mexican Health and Nutrition Survey, 2012. Clinical Infectious Diseases, 2018. 67: p. S110-S114.	excluded (used the IPV screening instruments only for outcomes measurements not evaluating measurement properties)
130	Alcaide Lozano, V., et al., Proposals for approaching violence against women in health care. A qualitative analysis. Atencion Primaria, 2021. 53(6).	excluded (used the IPV screening instruments only for outcomes measurements not evaluating measurement properties)
131	Alcaide, M.L., et al., Maternal Factors Associated With Infant Neurodevelopment in HIV-Exposed Uninfected Infants. Open Forum Infect Dis, 2019. 6(10): p. ofz351.	excluded (used the IPV screening instruments only for outcomes measurements not evaluating measurement properties)
132	Alcala, H.E., J. Keim-Malpass, and E.M. Mitchell, Sexual Assault and Cancer Screening Among Men and Women. Journal of interpersonal violence, 2021. 36(11-12): p. NP6243-NP6259.	excluded (used the IPV screening instruments only for outcomes measurements not evaluating measurement properties)
133	Alcaraz Quevedo, M., et al., Immigrants Women Care in a Health Intercultural Mediation Program. Revista Espanola De Salud Publica, 2014. 88(2): p. 301-310.	excluded (used the IPV screening instruments only for outcomes measurements not evaluating measurement properties)
134	Aldarondo, E. and M.A. Straus, Screening for physical violence in couple therapy: methodological, practical, and ethical considerations. Fam Process, 1994. 33(4): p. 425-39.	excluded (used the IPV screening instruments only for outcomes measurements not evaluating measurement properties)
135	Aldkheel, A., et al. Characterization of Domestic Violence through Self-disclosure in Social Media: A Case Study of the Time of COVID-19. in 19th Annual IEEE International Conference on Intelligence and Security Informatics (IEEE ISI). 2021. Electr Network.	excluded (used the IPV screening instruments only for outcomes measurements not evaluating measurement properties)
136	Alejandra Sanchez-Guzman, M., et al., Domestic violence in patients and caregivers dyads in neurological diseases. Gaceta Medica De Mexico, 2015. 151(4): p. 450-455.	excluded (used the IPV screening instruments only for outcomes measurements not evaluating measurement properties)
137	Alenko, A., S. Dejene, and S. Girma, Sociodemographic and Obstetric Determinants of Antenatal Depression in Jimma Medical Center, Southwest Ethiopia: Facility Based Case-Control Study. International Journal of Womens Health, 2020. 12: p. 557-565.	excluded (used the IPV screening instruments only for outcomes measurements not evaluating measurement properties)
138	Alenko, A., et al., Children emotional and behavioural problems and its association with maternal depression in Jimma town, southwest Ethiopia. Gen Psychiatr, 2020. 33(4): p. e100211.	excluded (used the IPV screening instruments only for outcomes measurements not evaluating measurement properties)
139	Alexander, E.F., B.L. Backes, and M.D. Johnson, Evaluating Measures of Intimate Partner Violence Using Consensus-Based Standards of Validity. Trauma Violence & Abuse, 2022. 23(5): p. 1549-1567.	included	excluded (systematic review)
140	Alexander, K.A., et al., Reproductive coercion, sexual risk behaviours and mental health symptoms among young low-income behaviourally bisexual women: implications for nursing practice. J Clin Nurs, 2016. 25(23-24): p. 3533-3544.	excluded (used the IPV screening instruments only for outcomes measurements not evaluating measurement properties)
141	Alexander, K.A., et al., Associations Between Reproductive Coercion, Partner Violence, and Mental Health Symptoms Among Young Black Women in Baltimore, Maryland. J Interpers Violence, 2021. 36(17-18): p. Np9839-np9863.	excluded (used the IPV screening instruments only for outcomes measurements not evaluating measurement properties)
142	Alghamdi, M.S., B.K. Lee, and G.A. Nagy, Intimate Partner Violence among Canadian Muslim Women. Journal of Interpersonal Violence, 2022. 37(17-18): p. NP15153-NP15175.	excluded (used the IPV screening instruments only for outcomes measurements not evaluating measurement properties)
143	Alhalal, E., Nurses' knowledge, attitudes and preparedness to manage women with intimate partner violence. International Nursing Review, 2020. 67(2): p. 265-274.	excluded (used the IPV screening instruments only for outcomes measurements not evaluating measurement properties)
144	Alhalal, E., et al., Factors mediating the impacts of child abuse and intimate partner violence on chronic pain: a cross-sectional study. Bmc Womens Health, 2018. 18.	excluded (used the IPV screening instruments only for outcomes measurements not evaluating measurement properties)
145	Alhusen, J.L. and C. Alvarez, Perinatal depression: A clinical update. The Nurse practitioner, 2016. 41(5): p. 50-5.	excluded (used the IPV screening instruments only for outcomes measurements not evaluating measurement properties)
146	Alhusen, J.L., L. Ayres, and K. DePriest, Effects of Maternal Mental Health on Engagement in Favorable Health Practices During Pregnancy. Journal of Midwifery & Womens Health, 2016. 61(2): p. 210-216.	excluded (used the IPV screening instruments only for outcomes measurements not evaluating measurement properties)
147	Alhusen, J.L., et al., Intimate partner violence, reproductive coercion, and unintended pregnancy in women with disabilities. Disability and Health Journal, 2020. 13(2).	excluded (used the IPV screening instruments only for outcomes measurements not evaluating measurement properties)
148	Alhusen, J.L., N. Frohman, and G. Purcell, Intimate partner violence and suicidal ideation in pregnant women. Archives of Womens Mental Health, 2015. 18(4): p. 573-578.	excluded (used the IPV screening instruments only for outcomes measurements not evaluating measurement properties)
149	Alhusen, J.L., et al., Intimate partner violence, substance use, and adverse neonatal outcomes among urban women. J Pediatr, 2013. 163(2): p. 471-6.	excluded (used the IPV screening instruments only for outcomes measurements not evaluating measurement properties)
150	Alhusen, J.L., et al., Intimate partner violence during the perinatal period by disability status: Findings from a United States population-based analysis. Journal of Advanced Nursing, 2022.	excluded (used the IPV screening instruments only for outcomes measurements not evaluating measurement properties)
151	Alhusen, J.L., et al., Intimate partner violence during pregnancy: maternal and neonatal outcomes. J Womens Health (Larchmt), 2015. 24(1): p. 100-6.	excluded (used the IPV screening instruments only for outcomes measurements not evaluating measurement properties)
152	Ali, F.A., et al., Association of various reproductive rights, domestic violence and marital rape with depression among Pakistani women. Bmc Psychiatry, 2009. 9.	excluded (used the IPV screening instruments only for outcomes measurements not evaluating measurement properties)
153	Ali, P., et al., How accurate and effective are screening tools and subsequent interventions for intimate partner violence in non-high-risk settings (IPV)? A rapid review. Journal of Criminal Psychology, 2021.	excluded (used the IPV screening instruments only for outcomes measurements not evaluating measurement properties)
154	Ali, P., et al., How accurate and useful are published UK prevalence rates of intimate partner violence (IPV)? Rapid review and methodological commentary. Journal of Criminal Psychology, 2021. 11(2): p. 129-140.	excluded (used the IPV screening instruments only for outcomes measurements not evaluating measurement properties)
155	Aliakbari, S.A., et al., Related Factors of Domestic Violence: A Population-Based Research on Iranian Women. International Journal of Womens Health and Reproduction Sciences, 2018. 6(3): p. 269-275.	excluded (used the IPV screening instruments only for outcomes measurements not evaluating measurement properties)
156	Alijahan, R., et al., Prevalence and risk factors associated with preterm birth in Ardabil, Iran. Iran J Reprod Med, 2014. 12(1): p. 47-56.	excluded (used the IPV screening instruments only for outcomes measurements not evaluating measurement properties)
157	Alio, A.P., et al., Spousal concordance in attitudes toward violence and reported physical abuse in African couples. J Interpers Violence, 2011. 26(14): p. 2790-810.	excluded (used the IPV screening instruments only for outcomes measurements not evaluating measurement properties)
158	Alio, A.P., P.N. Nana, and H.M. Salihu, Spousal violence and potentially preventable single and recurrent spontaneous fetal loss in an African setting: cross-sectional study. Lancet, 2009. 373(9660): p. 318-24.	excluded (used the IPV screening instruments only for outcomes measurements not evaluating measurement properties)
159	AlJuhani, S. and M. AlAteeq, Intimate partner violence in Saudi Arabia: A topic of growing interest. J Family Med Prim Care, 2020. 9(2): p. 481-484.	excluded (used the IPV screening instruments only for outcomes measurements not evaluating measurement properties)
160	Alkan, O. and H.H. Tekmanli, Determination of the factors affecting sexual violence against women in Turkey: a population-based analysis. Bmc Womens Health, 2021. 21(1).	excluded (used the IPV screening instruments only for outcomes measurements not evaluating measurement properties)
161	Allen, K.C., Analyzing Natural Language for Real-Time Risk Identification and Communication. 2021, Carnegie Mellon University: Ann Arbor. p. 93.	excluded (used the IPV screening instruments only for outcomes measurements not evaluating measurement properties)
162	Allen, N.E., et al., Council-based approaches to reforming the health care response to domestic violence: promising findings and cautionary tales. Am J Community Psychol, 2012. 50(1-2): p. 50-63.	excluded (used the IPV screening instruments only for outcomes measurements not evaluating measurement properties)
163	Allen, N.E., et al., Promoting systems change in the health care response to domestic violence. Journal of Community Psychology, 2007. 35(1): p. 103-120.	excluded (used the IPV screening instruments only for outcomes measurements not evaluating measurement properties)
164	Allen, T.E., Intimate Partner Violence among Female Students at a Rural University in Limpopo Province, South Africa: A Mixed Methods Study with Intervention Implications. 2017, Duke University: Ann Arbor. p. 158.	excluded (used the IPV screening instruments only for outcomes measurements not evaluating measurement properties)
165	Almegewly, W.H., et al., Measuring Nurses' and Physicians' Attitudes and Perceptions of the Appropriate Interventions towards Intimate Partner Violence in Saudi Arabia. Healthcare (Basel), 2022. 10(8).	excluded (used the IPV screening instruments only for outcomes measurements not evaluating measurement properties)
166	Almeida, M., et al., Editorial Perspective: The mental health impact of school closures during the COVID-19 pandemic. Journal of Child Psychology and Psychiatry, 2022. 63(5): p. 608-612.	excluded (used the IPV screening instruments only for outcomes measurements not evaluating measurement properties)
167	Almqvist, K., et al., Mothers' opinions on being asked about exposure to intimate partner violence in child healthcare centres in Sweden. J Child Health Care, 2018. 22(2): p. 228-237.	excluded (used the IPV screening instruments only for outcomes measurements not evaluating measurement properties)
168	Alothmani, O.S., et al., Prevalence of Intimate Partner Violence and Endodontic Treatment Needs: Pilot Study. Clin Cosmet Investig Dent, 2022. 14: p. 289-295.	excluded (used the IPV screening instruments only for outcomes measurements not evaluating measurement properties)
169	Aloyce, Z., et al., Prevalence and factors associated with intimate partner violence after HIV status disclosure among pregnant women with depression in Tanzania. AIDS Care, 2021. 33(8): p. 1009-1015.	excluded (used the IPV screening instruments only for outcomes measurements not evaluating measurement properties)
170	Alpert, E.J., Violence in intimate relationships and the practicing internist: new "disease" or new agenda? Ann Intern Med, 1995. 123(10): p. 774-81.	excluded (used the IPV screening instruments only for outcomes measurements not evaluating measurement properties)
171	Alsaker, K., et al., Sexual assault and other types of violence in intimate partner relationships. Acta Obstet Gynecol Scand, 2012. 91(3): p. 301-7.	excluded (used the IPV screening instruments only for outcomes measurements not evaluating measurement properties)
172	Alsawalqa, R.O., Economic Abuse of Women in Amman, Jordan: A Quantitative Study. Sage Open, 2020. 10(4).	excluded (used the IPV screening instruments only for outcomes measurements not evaluating measurement properties)
173	Altawian, R.S., The Impact of Domestic Violence on the Psychological Functioning of Saudi Arabian Female Students Studying in the United States. 2016, Howard University: Ann Arbor. p. 135.	excluded (used the IPV screening instruments only for outcomes measurements not evaluating measurement properties)
174	Aluko, O.E.M., Medical students' beliefs towards screening for intimate partner violence: A qualitative study. 2012, University of Maryland, College Park: Ann Arbor. p. 136.	excluded (used the IPV screening instruments only for outcomes measurements not evaluating measurement properties)
175	Alvanzo, A.A.H. and D.S. Svikis, History of physical abuse and periconceptional drinking in pregnant women. Substance Use & Misuse, 2008. 43(8-9): p. 1098-1109.	excluded (used the IPV screening instruments only for outcomes measurements not evaluating measurement properties)
176	Alvarez, C., et al., Responding to intimate partner violence: Healthcare providers' current practices and views on integrating a safety decision aid into primary care settings. Res Nurs Health, 2018. 41(2): p. 145-155.	excluded (used the IPV screening instruments only for outcomes measurements not evaluating measurement properties)
177	Alvarez, C., et al., Provider Screening and Counseling for Intimate Partner Violence: A Systematic Review of Practices and Influencing Factors. Trauma Violence Abuse, 2017. 18(5): p. 479-495.	excluded (used the IPV screening instruments only for outcomes measurements not evaluating measurement properties)
178	Alvarez, C.P., et al., Elements of Effective Interventions for Addressing Intimate Partner Violence in Latina Women: A Systematic Review. PLoS One, 2016. 11(8): p. e0160518.	excluded (used the IPV screening instruments only for outcomes measurements not evaluating measurement properties)
179	Alvarez-Segura, M., et al., Are women with a history of abuse more vulnerable to perinatal depressive symptoms? A systematic review. Archives of Womens Mental Health, 2014. 17(5): p. 343-357.	excluded (used the IPV screening instruments only for outcomes measurements not evaluating measurement properties)
180	Alzahrani, T.A., B.A. Abaalkhail, and I.K. Ramadan, Prevalence of intimate partner violence and its associated risk factors among Saudi female patients attending the primary healthcare centers in Western Saudi Arabia. Saudi Med J, 2016. 37(1): p. 96-9.	excluded (used the IPV screening instruments only for outcomes measurements not evaluating measurement properties)
181	Amanat, M., et al., The Trend of Interpersonal Violence Mortality at National and Provincial Levels in Iran From 1990 to 2015. J Interpers Violence, 2021. 36(21-22): p. 10239-10266.	excluded (used the IPV screening instruments only for outcomes measurements not evaluating measurement properties)
182	Amar, A., et al., Screening and counseling for violence against women in primary care settings. Nursing Outlook, 2013. 61(3): p. 187-191.	excluded (used the IPV screening instruments only for outcomes measurements not evaluating measurement properties)
183	Amar, A.F., Prevalence estimates of violence in the dating experiences of college women. Journal of National Black Nurses' Association : JNBNA, 2004. 15(2): p. 23-31.	excluded (used the IPV screening instruments only for outcomes measurements not evaluating measurement properties)
184	Amar, A.F. and E.M. Alexy, "Dissed" by dating violence. Perspect Psychiatr Care, 2005. 41(4): p. 162-71.	excluded (used the IPV screening instruments only for outcomes measurements not evaluating measurement properties)
185	Amar, A.F. and C.W. Cox, Intimate partner violence: implications for critical care nursing. Crit Care Nurs Clin North Am, 2006. 18(3): p. 287-96.	excluded (used the IPV screening instruments only for outcomes measurements not evaluating measurement properties)
186	Amar, A.F. and S. Gennaro, Dating violence in college women - Associated physical injury, healthcare usage, and mental health symptoms. Nursing Research, 2005. 54(4): p. 235-242.	excluded (used the IPV screening instruments only for outcomes measurements not evaluating measurement properties)
187	Ambikile, J.S., S. Leshabari, and M. Ohnishi, Nurses' and midwives' awareness of intimate partner violence-related mental healthcare and associated factors in Tanzania. Health Soc Care Community, 2021. 29(4): p. 947-956.	excluded (used the IPV screening instruments only for outcomes measurements not evaluating measurement properties)
188	Ambikile, J.S., S. Leshabari, and M. Ohnishi, Curricular Limitations and Recommendations for Training Health Care Providers to Respond to Intimate Partner Violence: An Integrative Literature Review. Trauma Violence Abuse, 2022. 23(4): p. 1262-1269.	excluded (used the IPV screening instruments only for outcomes measurements not evaluating measurement properties)
189	Ambrose, B., Relationships between Intimate Partner Violence, Pregnancy, Maternal Mental Health and Infant Care Behaviors. 2021, Boise State University: Ann Arbor. p. 76.	excluded (used the IPV screening instruments only for outcomes measurements not evaluating measurement properties)
190	Ambrose, C.E. and A.M. Gross, Interpreting Sexual Dating Encounters: Social Information Processing Differences in Men and Women. Journal of Family Violence, 2016. 31(3): p. 361-370.	excluded (used the IPV screening instruments only for outcomes measurements not evaluating measurement properties)
191	Ambuel, B., et al., Female and male medical students' exposure to violence: Impact on well being and perceived capacity to help battered women. Journal of Comparative Family Studies, 2003. 34(1): p. 113-+.	excluded (used the IPV screening instruments only for outcomes measurements not evaluating measurement properties)
192	Ambuel, B., et al., Healthcare Can Change from Within: Sustained Improvement in the Healthcare Response to Intimate Partner Violence. Journal of Family Violence, 2013. 28(8): p. 833-847.	excluded (used the IPV screening instruments only for outcomes measurements not evaluating measurement properties)
193	Ambuel, B., L.K. Hamberger, and J. Lahti, Partner violence: a systematic approach to identification and intervention in outpatient health care. Wis Med J, 1996. 95(5): p. 292-7.	excluded (used the IPV screening instruments only for outcomes measurements not evaluating measurement properties)
194	Ameh, N., S.O. Shittu, and M.A. Abdul, Risk scoring for domestic violence in pregnancy. Nigerian Journal of Clinical Practice, 2008. 11(1): p. 18-21.	excluded (used the IPV screening instruments only for outcomes measurements not evaluating measurement properties)
195	Amel Barez, M., et al., 'It is a hard decision': a qualitative study of perinatal intimate partner violence disclosure. Reprod Health, 2022. 19(1): p. 208.	excluded (used the IPV screening instruments only for outcomes measurements not evaluating measurement properties)
196	Amemiya, A. and T. Fujiwara, Association between maternal intimate partner violence victimization during pregnancy and maternal abusive behavior towards infants at 4 months of age in Japan. Child Abuse Negl, 2016. 55: p. 32-9.	excluded (used the IPV screening instruments only for outcomes measurements not evaluating measurement properties)
197	American College of, O., H. Gynecologists Committee on, and W. Care for Undeserved, ACOG Committee Opinion No. 343: psychosocial risk factors: perinatal screening and intervention. Obstetrics and gynecology, 2006. 108(2): p. 469-77.	excluded (used the IPV screening instruments only for outcomes measurements not evaluating measurement properties)
198	Amin, D., et al., Do Gender Differences Exist Among Victims of Head and Neck Injuries due to Intimate Partner Violence? Journal of oral and maxillofacial surgery : official journal of the American Association of Oral and Maxillofacial Surgeons, 2022.	excluded (used the IPV screening instruments only for outcomes measurements not evaluating measurement properties)
199	Amiri, M., et al., An overview of the sexual and reproductive health status and service delivery among Syrian refugees in Jordan, nine years since the crisis: a systematic literature review. Reprod Health, 2020. 17(1): p. 166.	excluded (used the IPV screening instruments only for outcomes measurements not evaluating measurement properties)
200	Amiri, M., et al., Intimate Partner Violence During the First Year After Childbirth in an Urban Area of Iran: Prevalence and its Predictors. International Journal of Womens Health and Reproduction Sciences, 2018. 6(4): p. 491-498.	excluded (used the IPV screening instruments only for outcomes measurements not evaluating measurement properties)
201	Ammerman, R.T., et al., Interpersonal trauma and suicide attempts in low-income depressed mothers in home visiting. Child Abuse Negl, 2019. 97: p. 104126.	excluded (used the IPV screening instruments only for outcomes measurements not evaluating measurement properties)
202	Amon, S., et al., Potential predictors in neonaticide: the impact of the circumstances of pregnancy. Archives of Womens Mental Health, 2012. 15(3): p. 167-174.	excluded (used the IPV screening instruments only for outcomes measurements not evaluating measurement properties)
203	Amor, P.J., et al., DEPENDENCIA EMOCIONAL Y MALTRATO EN MUJERES VICTIMAS DE VIOLENCIA CONTRA LA PAREJA. Behavioral Psychology-Psicologia Conductual, 2022. 30(1): p. 291-307.	excluded (used the IPV screening instruments only for outcomes measurements not evaluating measurement properties)
204	Amoroso, T. and K.M. Iverson, Acknowledging the Risk for Traumatic Brain Injury in Women Veterans. J Nerv Ment Dis, 2017. 205(4): p. 318-323.	excluded (used the IPV screening instruments only for outcomes measurements not evaluating measurement properties)
205	An, S. and Y.J. Choi, A Review and Assessment of Intimate Partner Violence Interventions and Trainings for Service Providers and Frontline Staff. Violence Vict, 2017. 32(3): p. 379-404.	excluded (used the IPV screening instruments only for outcomes measurements not evaluating measurement properties)
206	Analia Gomez-Fernandez, M., J. Goberna-Tricas, and M. Paya-Sanchez, Intimate partner violence as a subject of study during the training of nurses and midwives in Catalonia (Spain): A qualitative study. Nurse Education in Practice, 2017. 27: p. 13-21.	excluded (used the IPV screening instruments only for outcomes measurements not evaluating measurement properties)
207	Analia Gomez-Fernandez, M., J. Goberna-Tricas, and M. Paya-Sanchez, Characteristics and clinical applicability of the validated scales and tools for screening, evaluating and measuring the risk of intimate partner violence. Systematic literature review (2003-2017). Aggression and Violent Behavior, 2019. 44: p. 57-66.	included	excluded (systematic review)
208	Analia Gomez-Fernandez, M., J. Goberna-Tricas, and M. Paya-Sanchez, The experiential expertise of primary care midwives in the detection of genderviolence during pregnancy. Qualitative study. Enfermeria Clinica, 2019. 29(6): p. 344-351.	excluded (used the IPV screening instruments only for outcomes measurements not evaluating measurement properties)
209	Anastario, M.P., R. Larrance, and L. Lawry, Using Mental Health Indicators to Identify Postdisaster Gender-Based Violence among Women Displaced by Hurricane Katrina. Journal of Womens Health, 2008. 17(9): p. 1437-1444.	excluded (used the IPV screening instruments only for outcomes measurements not evaluating measurement properties)
210	Anastasia, F., et al., Prevalence of children witnessed violence in a pediatric emergency department. Eur J Pediatr, 2022. 181(7): p. 2695-2703.	excluded (used the IPV screening instruments only for outcomes measurements not evaluating measurement properties)
211	Anbesaw, T., et al., Suicidal ideation and associated factors among pregnant women attending antenatal care in Jimma medical center, Ethiopia. PLoS One, 2021. 16(8): p. e0255746.	excluded (used the IPV screening instruments only for outcomes measurements not evaluating measurement properties)
212	Anda, R.F., et al., Abused boys, battered mothers, and male involvement in teen pregnancy. Pediatrics, 2001. 107(2): p. E19.	excluded (used the IPV screening instruments only for outcomes measurements not evaluating measurement properties)
213	Andermann, A., Screening for social determinants of health in clinical care: moving from the margins to the mainstream. Public Health Reviews, 2018. 39.	excluded (used the IPV screening instruments only for outcomes measurements not evaluating measurement properties)
214	Anderson, B.A., H.H. Marshak, and D.L. Hebbeler, Identifying intimate partner violence at entry to prenatal care: clustering routine clinical information. J Midwifery Womens Health, 2002. 47(5): p. 353-9.	excluded (used the IPV screening instruments only for outcomes measurements not evaluating measurement properties)
215	Anderson, C., G. Roux, and A. Pruitt, Prenatal depression, violence, substance use, and perception of support in pregnant middle-class women. The Journal of perinatal education, 2002. 11(1): p. 14-21.	excluded (used the IPV screening instruments only for outcomes measurements not evaluating measurement properties)
216	Anderson, C.A., et al., SPSSI Research Summary on Media Violence. Analyses of Social Issues and Public Policy, 2015. 15(1): p. 4-19.	excluded (used the IPV screening instruments only for outcomes measurements not evaluating measurement properties)
217	Anderson, C.A. and L. Pierce, Depressive Symptoms and Violence Exposure: Contributors to Repeat Pregnancies Among Adolescents. The Journal of perinatal education, 2015. 24(4): p. 225-38.	excluded (used the IPV screening instruments only for outcomes measurements not evaluating measurement properties)
218	Anderson, D.R., Understanding the physcial and psychological experiences of intimate partner strangulation survivors. 2016, Alliant International University: Ann Arbor. p. 129.	excluded (used the IPV screening instruments only for outcomes measurements not evaluating measurement properties)
219	Anderson, E.J., et al., Web-Based and mHealth Interventions for Intimate Partner Violence Victimization Prevention: A Systematic Review. Trauma Violence Abuse, 2021. 22(4): p. 870-884.	excluded (used the IPV screening instruments only for outcomes measurements not evaluating measurement properties)
220	Anderson, F.M., et al., Prevalence and risk of mental disorders in the perinatal period among migrant women: a systematic review and meta-analysis. Archives of Womens Mental Health, 2017. 20(3): p. 449-462.	excluded (used the IPV screening instruments only for outcomes measurements not evaluating measurement properties)
221	Anderson, J.C., J.C. Campbell, and J.E. Farley, Interventions to address HIV and intimate partner violence in Sub-Saharan Africa: a review of the literature. J Assoc Nurses AIDS Care, 2013. 24(4): p. 383-90.	excluded (used the IPV screening instruments only for outcomes measurements not evaluating measurement properties)
222	Anderson, J.C., N.E. Glass, and J.C. Campbell, Conducting Clinically Based Intimate Partner Violence Research: Safety Protocol Recommendations. Nurs Res, 2017. 66(5): p. 405-409.	excluded (used the IPV screening instruments only for outcomes measurements not evaluating measurement properties)
223	Anderson, J.C., et al., Exploring Definitions of Consent and Healthy Relationships Among College Students with Disabilities: "I think it's fuzzy". Journal of Family Violence, 2022. 37(8): p. 1353-1366.	excluded (used the IPV screening instruments only for outcomes measurements not evaluating measurement properties)
224	Anderson, K.M., et al., Childhood maltreatment class and sexually violent behavior among university men in Vietnam. Ssm-Population Health, 2022. 18.	excluded (used the IPV screening instruments only for outcomes measurements not evaluating measurement properties)
225	Anderson, R.E., et al., A Latent Profile Analysis of Aggression and Victimization Across Relationship Types Among Veterans Who Use Substances. J Stud Alcohol Drugs, 2017. 78(4): p. 597-607.	excluded (used the IPV screening instruments only for outcomes measurements not evaluating measurement properties)
226	Anderzen-Carlsson, A., et al., Child healthcare nurses' experiences of asking new mothers about intimate partner violence. J Clin Nurs, 2018. 27(13-14): p. 2752-2762.	excluded (used the IPV screening instruments only for outcomes measurements not evaluating measurement properties)
227	Andreu-Pejó, L., et al., Integrative review of the literature on screening for gender-based violence during pregnancy: Barriers, facilitators, and tools. Nurs Health Sci, 2022. 24(3): p. 564-578.	excluded (used the IPV screening instruments only for outcomes measurements not evaluating measurement properties)
228	Andreuccetti, G., et al., Alcohol consumption in homicide victims in the city of Sao Paulo. Addiction, 2009. 104(12): p. 1998-2006.	excluded (used the IPV screening instruments only for outcomes measurements not evaluating measurement properties)
229	Andronicos, M., et al., Do male and female gamblers have the same burden of adversity over their life course? International Gambling Studies, 2015. 15(2): p. 224-238.	excluded (used the IPV screening instruments only for outcomes measurements not evaluating measurement properties)
230	Anes Jellali, I., et al., Violence against women in the marriage : Cross-sectional study in the family planning clinic Monastir. La Tunisie medicale, 2015. 93(8-9): p. 516-22.	excluded (used the IPV screening instruments only for outcomes measurements not evaluating measurement properties)
231	Angel Soria, M., M. Yepes, and I. Armadans, Effectiveness of clinical assessment in Spanish forensic practice: detecting malingered psychological sequelae in victims of intimate partner violence. European Journal of Psychiatry, 2011. 25(1): p. 8-18.	excluded (used the IPV screening instruments only for outcomes measurements not evaluating measurement properties)
232	Angeles Garcia-Carpintero, M., J. Rodriguez-Santero, and A. Maria Porcel-Galvez, Design and validation of the scale for the detection of violence in courtship in young people in the Sevilla University (Spain). Gaceta Sanitaria, 2018. 32(2): p. 121-128.	included	excluded (not in English)
233	Anglin, D. and C. Sachs, Preventive care in the emergency department: Screening for domestic violence in the emergency department. Academic Emergency Medicine, 2003. 10(10): p. 1118-1127.	excluded (used the IPV screening instruments only for outcomes measurements not evaluating measurement properties)
234	Anguzu, R., et al., Facilitators and barriers to routine intimate partner violence screening in antenatal care settings in Uganda. BMC Health Serv Res, 2022. 22(1): p. 283.	excluded (used the IPV screening instruments only for outcomes measurements not evaluating measurement properties)
235	Anonymous, North American Forum on Family Planning, Miami, FL, USA, October 12 -13, 2014. Contraception, 2014. 90(3): p. 292-351.	excluded (used the IPV screening instruments only for outcomes measurements not evaluating measurement properties)
236	Ansari, S. and A. Boyle, Emergency department-based interventions for women suffering domestic abuse: a critical literature review. European Journal of Emergency Medicine, 2017. 24(1): p. 13-18.	excluded (used the IPV screening instruments only for outcomes measurements not evaluating measurement properties)
237	Antai, D. and S. Adaji, Community-level influences on women's experience of intimate partner violence and terminated pregnancy in Nigeria: a multilevel analysis. BMC Pregnancy Childbirth, 2012. 12: p. 128.	excluded (used the IPV screening instruments only for outcomes measurements not evaluating measurement properties)
238	Anto-Ocrah, M., et al., The elephant in the room: Intimate partner violence, women, and traumatic brain injury in sub-Saharan Africa. Front Neurol, 2022. 13: p. 917967.	excluded (used the IPV screening instruments only for outcomes measurements not evaluating measurement properties)
239	Antoine, P., V. Christophe, and J.-L. Nandrino, Crossed Evaluations of Temptation to Drink, Strain and Adjustment in Couples with Alcohol Problems. Journal of Health Psychology, 2009. 14(8): p. 1156-1162.	excluded (used the IPV screening instruments only for outcomes measurements not evaluating measurement properties)
240	Antoniou, E. and G. Iatrakis, Domestic Violence During Pregnancy in Greece. International Journal of Environmental Research and Public Health, 2019. 16(21).	excluded (used the IPV screening instruments only for outcomes measurements not evaluating measurement properties)
241	Apiribu, F., S.E. Duma, and B.P. Ncama, Men's experience of perpetrating intimate partner violence following disclosure of HIV status by their seropositive female intimate partners: a qualitative study. Ann Med, 2022. 54(1): p. 1126-1139.	excluded (used the IPV screening instruments only for outcomes measurements not evaluating measurement properties)
242	Arbinaga, F., et al., Jealousy, Violence, and Sexual Ambivalence in Adolescent Students According to Emotional Dependency in the Couple Relationship. Children-Basel, 2021. 8(11).	excluded (used the IPV screening instruments only for outcomes measurements not evaluating measurement properties)
243	Arbour, M.C., et al., Cross-Sector Approach Expands Screening and Addresses Health-Related Social Needs in Primary Care. Pediatrics, 2021. 148(5).	excluded (used the IPV screening instruments only for outcomes measurements not evaluating measurement properties)
244	Arcidiacono, E., M.S. Signorelli, and E. Aguglia, Detecting domestic violence: the use of revised Conflict Tactics Scale (CTS-2) in Italy. European Neuropsychopharmacology, 2013. 23: p. S305-S306.	included	excluded (no measurement properties)
245	Arcos, E., M. Uarac, and I. Molina, [The impact of domestic violence on children's health]. Rev Med Chil, 2003. 131(12): p. 1454-62.	excluded (used the IPV screening instruments only for outcomes measurements not evaluating measurement properties)
246	Ard, K.L. and H.J. Makadon, Addressing intimate partner violence in lesbian, gay, bisexual, and transgender patients. J Gen Intern Med, 2011. 26(8): p. 930-3.	excluded (used the IPV screening instruments only for outcomes measurements not evaluating measurement properties)
247	Arefadib, N., et al., Disparities in postnatal depression and anxiety screening: Results from a cross sectional survey of Maternal and Child health nurses in Victoria, Australia. Sexual & Reproductive Healthcare, 2022. 33.	excluded (used the IPV screening instruments only for outcomes measurements not evaluating measurement properties)
248	Arévalo-Mora, L., [Women victims of intimate partner violence in the context of HIV infection in the city of Bogotá. Phase I, 2017]. Rev Salud Publica (Bogota), 2020. 21(1): p. 34-41.	excluded (used the IPV screening instruments only for outcomes measurements not evaluating measurement properties)
249	Argentel, A., et al., Verbal, physical and sexual violence against women. Study in gynecology consultation in the Hauts-de-France region. Sexologies, 2021. 30(3): p. 206-219.	excluded (used the IPV screening instruments only for outcomes measurements not evaluating measurement properties)
250	Arias, E., J. Velasco, and M. Novo. BIBLIOMETRIC ANALYSIS ON INTIMATE PARTNER VIOLENCE RESEARCH. BASIS AND NEW TRENDS. in 9th International Congress of Legal and Forensic Psychology. 2016. Madrid, SPAIN.	excluded (used the IPV screening instruments only for outcomes measurements not evaluating measurement properties)
251	Arigliani, E., et al., Feasibility of Screening Programs for Domestic Violence in Pediatric and Child and Adolescent Mental Health Services: A Literature Review. Brain Sciences, 2022. 12(9).	excluded (used the IPV screening instruments only for outcomes measurements not evaluating measurement properties)
252	Arkins, B., C. Begley, and A. Higgins, Measures for screening for intimate partner violence: a systematic review. J Psychiatr Ment Health Nurs, 2016. 23(3-4): p. 217-35.	included	excluded (systematic review)
253	Arora, S., P. B-Deosthali, and S. Rege, Effectiveness of a counselling intervention implemented in antenatal setting for pregnant women facing domestic violence: a pre-experimental study. Bjog-an International Journal of Obstetrics and Gynaecology, 2019. 126: p. 50-57.	excluded (used the IPV screening instruments only for outcomes measurements not evaluating measurement properties)
254	Arredondo Provecho, A.B., G. del Pliego Pilo, and C. Gallardo Pino, Partner violence against women and specialized care health professionals. Anales De Psicologia, 2018. 34(2): p. 349-359.	excluded (used the IPV screening instruments only for outcomes measurements not evaluating measurement properties)
255	Arredondo, S., Relationship between intimate partner violence and alcohol use among Hispanic women in the border region. 2014, The University of Texas at El Paso: Ann Arbor. p. 55.	excluded (used the IPV screening instruments only for outcomes measurements not evaluating measurement properties)
256	Arredondo-Provecho, A.B., et al., [Workers in primary health care and partner violence against women]. Rev Esp Salud Publica, 2012. 86(1): p. 85-99.	excluded (used the IPV screening instruments only for outcomes measurements not evaluating measurement properties)
257	Arredondo-Provecho, A.B., et al., [Knowledge of and opinions on violence against women among health professionals in specialized care]. Enferm Clin, 2008. 18(4): p. 175-82.	excluded (used the IPV screening instruments only for outcomes measurements not evaluating measurement properties)
258	Artz, L., T. Meer, and G. Aschman, Legal duties, professional obligations or notional guidelines? Screening, treatment and referral of domestic violence cases in primary health care settings in South Africa. Afr J Prim Health Care Fam Med, 2018. 10(1): p. e1-e7.	excluded (used the IPV screening instruments only for outcomes measurements not evaluating measurement properties)
259	Ashenafi, W., et al., The role of intimate partner violence victimization during pregnancy on maternal postpartum depression in Eastern Ethiopia. SAGE Open Med, 2021. 9: p. 2050312121989493.	excluded (used the IPV screening instruments only for outcomes measurements not evaluating measurement properties)
260	Asher, J., E.I. Crespo, and N.K. Sugg, Domestic violence: Detection and treatment. Patient Care, 2001. 35(7): p. 68-+.	excluded (used the IPV screening instruments only for outcomes measurements not evaluating measurement properties)
261	Ashimi, A.O. and T.G. Amole, Prevalence and predictors for domestic violence among pregnant women in a rural community Northwest, Nigeria. Nigerian medical journal : journal of the Nigeria Medical Association, 2015. 56(2): p. 118-21.	excluded (used the IPV screening instruments only for outcomes measurements not evaluating measurement properties)
262	Askeland, I.R. and T. Heir, Psychiatric disorders among men voluntarily in treatment for violent behaviour: a cross-sectional study. BMJ Open, 2014. 4(4): p. e004485.	excluded (used the IPV screening instruments only for outcomes measurements not evaluating measurement properties)
263	Assaf, R., et al., Correlation between the serum neutralization test and the indirect immunofluorescent test for the detection of specific antibodies to infectious bovine rhinotracheitis virus. Canadian journal of comparative medicine : Revue canadienne de medecine comparee, 1975. 39(2): p. 224-6.	excluded (used the IPV screening instruments only for outcomes measurements not evaluating measurement properties)
264	Assari, S. and M.M. Lankarani, Violence Exposure and Mental Health of College Students in the United States. Behavioral Sciences, 2018. 8(6).	excluded (used the IPV screening instruments only for outcomes measurements not evaluating measurement properties)
265	Asuncion Lara, M., et al., Intimate partner violence and depressive symptoms in pregnant Mexican women: national survey results. Revista De Investigacion Clinica-Clinical and Translational Investigation, 2014. 66(5): p. 431-438.	excluded (used the IPV screening instruments only for outcomes measurements not evaluating measurement properties)
266	Atabay, G., et al., Brief Report: Turkish Validity and Reliability of the HITS Intimate Partner Violence Screening Tool With Women. Violence Vict, 2021. 36(5): p. 667-680.	included	excluded (no target population)
267	Ataiants, J., et al., Multiple Victimizations and Overdose Among Women With a History of Illicit Drug Use. Journal of Interpersonal Violence, 2022. 37(3-4): p. NP1588-NP1613.	excluded (used the IPV screening instruments only for outcomes measurements not evaluating measurement properties)
268	Atig, F.L.G., Systematic screening for domestic violence in the accident and emergency department. Revue de l'infirmiere, 2014(205): p. 31-2.	excluded (used the IPV screening instruments only for outcomes measurements not evaluating measurement properties)
269	Attala, J.M., Detecting abuse against women in the home. Home Care Provid, 1996. 1(1): p. 12-8.	excluded (used the IPV screening instruments only for outcomes measurements not evaluating measurement properties)
270	Attala, J.M. and M. Warmington, Clients' evaluation of health care services in a battered women's shelter. Public Health Nurs, 1996. 13(4): p. 269-75.	excluded (used the IPV screening instruments only for outcomes measurements not evaluating measurement properties)
271	Au, A., et al., A preliminary validation of the Brief Spousal Assault Form for the evaluation of risk (B-SAFER) in Hong Kong. Journal of Family Violence, 2008. 23(8): p. 727-735.	included	excluded (not IPV screening)
272	Auger, N., et al., Pregnancy Outcomes of Women Hospitalized for Physical Assault, Sexual Assault, and Intimate Partner Violence. J Interpers Violence, 2022. 37(13-14): p. Np11135.	excluded (used the IPV screening instruments only for outcomes measurements not evaluating measurement properties)
273	Austin, K., The Role of Alcohol Abuse in Intimate Partner Violence: A Systematic Review of the Literature. 2013, Icahn School of Medicine at Mount Sinai: Ann Arbor. p. 52.	excluded (used the IPV screening instruments only for outcomes measurements not evaluating measurement properties)
274	Austin, K. and M. Lane, The prevention of firearm injuries in Canadian youth. Paediatr Child Health, 2018. 23(1): p. 35-42.	excluded (used the IPV screening instruments only for outcomes measurements not evaluating measurement properties)
275	Austin, M.-P.V., et al., Disclosure of sensitive material at routine antenatal psychosocial assessment: The role of psychosocial risk and mode of assessment. Women and Birth, 2022. 35(2): p. E125-E132.	excluded (used the IPV screening instruments only for outcomes measurements not evaluating measurement properties)
276	Avanigadda, D.B. and R.A. Kulasekaran, Associations between intimate partner violence and pregnancy complications: A cross-sectional study in India. J Family Community Med, 2021. 28(1): p. 17-27.	excluded (used the IPV screening instruments only for outcomes measurements not evaluating measurement properties)
277	Avey, J.P., et al., DISSEMINATING INFORMATION ON TRAUMA SCREENING, BRIEF INTERVENTION, AND REFERRAL TO TREATMENT IN A TRIBAL HEALTH SETTING: A CASE STUDY. American Indian and Alaska Native Mental Health Research, 2018. 25(1): p. 43-61.	excluded (used the IPV screening instruments only for outcomes measurements not evaluating measurement properties)
278	Avey, J.P., et al., Pilot of a screening, brief intervention and referral to treatment process for symptoms of trauma among primary care patients. Family Practice, 2020. 37(3): p. 374-381.	excluded (used the IPV screening instruments only for outcomes measurements not evaluating measurement properties)
279	Avila-Burgos, L., et al., Prevalence and factors associated with intimate partner abuse in female users of public health services in Mexico: a comparative analyses. Revista De Investigacion Clinica-Clinical and Translational Investigation, 2014. 66(1): p. 45-58.	excluded (used the IPV screening instruments only for outcomes measurements not evaluating measurement properties)
280	Awwad, J., et al., Intimate Partner Violence in a Lebanese Population Attending Gynecologic Care: A Cultural Perspective. J Interpers Violence, 2014. 29(14): p. 2592-2609.	excluded (used the IPV screening instruments only for outcomes measurements not evaluating measurement properties)
281	Aydin, R., S. Aktas, and D.K. Binici, Examination of the effect of the perceived stress in the coronavirus-19 pandemic on marital adjustment, sexual life and intimate partner violence. Journal of Advanced Nursing, 2022.	excluded (used the IPV screening instruments only for outcomes measurements not evaluating measurement properties)
282	Ayele, S., et al., Prevalence and Associated Factors of Depression among Pregnan Mothers Who Had Intimate Partner Violence during Pregnancy Attending Antenatal Care at Gondar University Hospital Northwest Ethiopia in 2020. Biomed Research International, 2021. 2021.	excluded (used the IPV screening instruments only for outcomes measurements not evaluating measurement properties)
283	Ayeni, O.B. and S. Tekbas, Prevalence, Frequency, and Affecting Factors of Intimate Partner Violence Against Pregnant Women in Osun State, Nigeria. Violence and Gender, 2022. 9(1): p. 36-41.	excluded (used the IPV screening instruments only for outcomes measurements not evaluating measurement properties)
284	Ayers, V.K., et al., Use of in situ hybridization with a biotinylated probe for the detection of bovine herpesvirus-1 in aborted fetal tissue. Journal of veterinary diagnostic investigation : official publication of the American Association of Veterinary Laboratory Diagnosticians, Inc, 1989. 1(3): p. 231-6.	excluded (used the IPV screening instruments only for outcomes measurements not evaluating measurement properties)
285	Ayinmode, B.A. and M.F. Tunde-Ayinmode, Family violence among mothers seen at the University of Ilorin Teaching Hospital, Ilorin, Nigeria. South African Journal of Psychiatry, 2008. 14(3): p. 76-+.	excluded (used the IPV screening instruments only for outcomes measurements not evaluating measurement properties)
286	Ayodapo, A.O., O.O. Sekoni, and M.C. Asuzu, Pattern of intimate partner violence disclosure among pregnant women attending ante-natal clinic in Oyo East Local Government, Nigeria. South African Family Practice, 2017. 59(2): p. 67-71.	excluded (used the IPV screening instruments only for outcomes measurements not evaluating measurement properties)
287	Azadarmaki, T., et al., Psychometric Properties of a Screening Instrument for Domestic Violence in a Sample of Iranian Women. Nursing and midwifery studies, 2016. 5(1): p. e27763-e27763.	included	included
288	Azale, T., et al., Coping strategies of women with postpartum depression symptoms in rural Ethiopia: a cross-sectional community study. Bmc Psychiatry, 2018. 18.	excluded (used the IPV screening instruments only for outcomes measurements not evaluating measurement properties)
289	Azevedo, A.C.d.C., et al., Intimate partner violence and unintended pregnancy: prevalence and associated factors. Cadernos De Saude Publica, 2013. 29(12): p. 2394-2404.	excluded (used the IPV screening instruments only for outcomes measurements not evaluating measurement properties)
290	Aziz, M.M. and A.F. El-Gazzar, Health care providers' perceptions and practices of screening for domestic violence in Upper Egypt. Sex Reprod Healthc, 2019. 20: p. 93-99.	excluded (used the IPV screening instruments only for outcomes measurements not evaluating measurement properties)
291	Baba, K. and Y. Kataoka, Identifying child abuse and neglect risk among postpartum women in Japan using the Japanese version of the Kempe Family Stress Checklist. Child Abuse Negl, 2014. 38(11): p. 1813-21.	excluded (used the IPV screening instruments only for outcomes measurements not evaluating measurement properties)
292	Babaniyi, O.A., B. Yeya-Agba, and D.B. Parakoyi, Monitoring impact of oral poliovirus vaccine on poliomyelitis trends from physiotherapy records, Ilorin, Nigeria, 1981-1988. East Afr Med J, 1991. 68(8): p. 642-8.	excluded (used the IPV screening instruments only for outcomes measurements not evaluating measurement properties)
293	Babu, B.V. and S.K. Kar, Domestic violence against women in eastern India: a population-based study on prevalence and related issues. Bmc Public Health, 2009. 9.	excluded (used the IPV screening instruments only for outcomes measurements not evaluating measurement properties)
294	Bacaner, N., et al., The relationship among depressive and alcoholic symptoms and aggressive behavior in adult male emergency department patients. Academic Emergency Medicine, 2002. 9(2): p. 120-129.	excluded (used the IPV screening instruments only for outcomes measurements not evaluating measurement properties)
295	Bacchus, L., G. Mezey, and S. Bewley, Experiences of seeking help from health professionals in a sample of women who experienced domestic violence. Health Soc Care Community, 2003. 11(1): p. 10-8.	excluded (used the IPV screening instruments only for outcomes measurements not evaluating measurement properties)
296	Bacchus, L., et al., Prevalence of domestic violence when midwives routinely enquire in pregnancy. Bjog-an International Journal of Obstetrics and Gynaecology, 2004. 111(5): p. 441-445.	excluded (used the IPV screening instruments only for outcomes measurements not evaluating measurement properties)
297	Bacchus, L.J., et al., Infusing Technology Into Perinatal Home Visitation in the United States for Women Experiencing Intimate Partner Violence: Exploring the Interpretive Flexibility of an mHealth Intervention. J Med Internet Res, 2016. 18(11): p. e302.	excluded (used the IPV screening instruments only for outcomes measurements not evaluating measurement properties)
298	Backes, B.L., L. Fedina, and J.L. Holmes, The Criminal Justice System Response to Intimate Partner Stalking: a Systematic Review of Quantitative and Qualitative Research. Journal of Family Violence, 2020. 35(7): p. 665-678.	excluded (used the IPV screening instruments only for outcomes measurements not evaluating measurement properties)
299	Backos, A. and K.W. Samuelson, Projective Drawings of Mothers and Children Exposed to Intimate Partner Violence: A Mixed Methods Analysis. Art Therapy, 2017. 34(2): p. 58-67.	excluded (used the IPV screening instruments only for outcomes measurements not evaluating measurement properties)
300	Backos, A.K., Indicators of PTSD in the draw -a -person and kinetic family drawing with mothers and children exposed to domestic violence. 2009, Alliant International University, San Francisco Bay: Ann Arbor. p. 97.	excluded (used the IPV screening instruments only for outcomes measurements not evaluating measurement properties)
301	Badawy, M., et al., Nonaccidental Injury in the Elderly: What Radiologists Need to Know. Radiographics, 2022. 42(5): p. 1358-1376.	excluded (used the IPV screening instruments only for outcomes measurements not evaluating measurement properties)
302	Badenes-Sastre, M. and F. Exposito, Perception and Detection of Gender Violence, and Identification as Victims: A Bibliometric Study. Anales De Psicologia, 2021. 37(2): p. 341-351.	excluded (used the IPV screening instruments only for outcomes measurements not evaluating measurement properties)
303	Badia, M. and E. Querol, Detection and purification of bovine herpesvirus 1 glycoproteins by lectin affinity. Journal of virological methods, 1988. 22(1): p. 23-9.	excluded (used the IPV screening instruments only for outcomes measurements not evaluating measurement properties)
304	Baer, T.E., et al., Food Insecurity and the Burden of Health-Related Social Problems in an Urban Youth Population. J Adolesc Health, 2015. 57(6): p. 601-7.	excluded (used the IPV screening instruments only for outcomes measurements not evaluating measurement properties)
305	Bagwell-Gray, M.E. and M. Ramaswamy, Cervical Cancer Screening and Prevention among Survivors of Intimate Partner Violence. Health Soc Work, 2022. 47(2): p. 102-112.	excluded (used the IPV screening instruments only for outcomes measurements not evaluating measurement properties)
306	Bahati, C., et al., Intimate partner violence as a predictor of antenatal care services utilization in Rwanda. BMC Pregnancy Childbirth, 2021. 21(1): p. 754.	excluded (used the IPV screening instruments only for outcomes measurements not evaluating measurement properties)
307	Bahati, C., et al., The prevalence of mental disorders among intimate partner violence exposed and non-exposed Rwandans: Findings from a national cross-sectional survey. Psychiatry Res, 2022. 310: p. 114465.	excluded (used the IPV screening instruments only for outcomes measurements not evaluating measurement properties)
308	Bahrami, M., et al., ASSESSING THE NEEDS OF VICTIM WOMEN OF DOMESTIC VIOLENCE BASED ON THE TYPE AND CAUSES OF VIOLENCE: A QUALITATIVE STUDY. Acta Medica Mediterranea, 2015. 31: p. 1411-1419.	excluded (used the IPV screening instruments only for outcomes measurements not evaluating measurement properties)
309	Bahrami-Vazir, E., et al., The correlation between sexual dysfunction and intimate partner violence in young women during pregnancy. Bmc International Health and Human Rights, 2020. 20(1).	excluded (used the IPV screening instruments only for outcomes measurements not evaluating measurement properties)
310	Băicuş, A., et al., The molecular characterization of poliovirus strains by the RT-PCR-RFLP assay and its use in the active surveillance for acute flaccid paralysis cases in Romania between 2001-2006. Roum Arch Microbiol Immunol, 2006. 65(3-4): p. 120-30.	excluded (used the IPV screening instruments only for outcomes measurements not evaluating measurement properties)
311	Băicuş, A., et al., The maintaining of the active laboratory-based surveillance of the acute flaccid paralysis (AFP) cases in Romania in the framework of the strategic plan of the global polio eradication initiative. Roum Arch Microbiol Immunol, 2007. 66(1-2): p. 44-50.	excluded (used the IPV screening instruments only for outcomes measurements not evaluating measurement properties)
312	Baig, A., G. Ryan, and M. Rodriguez, Provider Barriers and Facilitators to Screening for Intimate Partner Violence in Bogotá, Colombia. Health Care for Women International, 2012. 33(3): p. 250-261.	excluded (used the IPV screening instruments only for outcomes measurements not evaluating measurement properties)
313	Baig, A., E. Shadigion, and M. Heisler, Hidden from plain sight: Residents' domestic violence screening attitudes and reported practices. Journal of General Internal Medicine, 2006. 21(9): p. 949-954.	excluded (used the IPV screening instruments only for outcomes measurements not evaluating measurement properties)
314	Baig, A.A., G. Ryan, and M.A. Rodriguez, PROVIDER BARRIERS TO SCREENING FOR INTIMATE PARTNER VIOLENCE IN BOGOTA, COLOMBIA. Journal of General Internal Medicine, 2009. 24: p. 149-149.	excluded (used the IPV screening instruments only for outcomes measurements not evaluating measurement properties)
315	Baig, A.A., G.W. Ryan, and M.A. Rodriguez, Provider barriers and facilitators to screening for intimate partner violence in Bogotá, Colombia. Health Care Women Int, 2012. 33(3): p. 250-61.	excluded (used the IPV screening instruments only for outcomes measurements not evaluating measurement properties)
316	Bailey, B.A., Partner violence during pregnancy: prevalence, effects, screening, and management. Int J Womens Health, 2010. 2: p. 183-97.	excluded (used the IPV screening instruments only for outcomes measurements not evaluating measurement properties)
317	Baill, I.C. and A. Castiglioni, Health Maintenance in Postmenopausal Women. Am Fam Physician, 2017. 95(9): p. 561-570.	excluded (used the IPV screening instruments only for outcomes measurements not evaluating measurement properties)
318	Bair-Merritt, M., et al., Silent Victims - An Epidemic of Childhood Exposure to Domestic Violence. New England Journal of Medicine, 2013. 369(18): p. 1673-1675.	excluded (used the IPV screening instruments only for outcomes measurements not evaluating measurement properties)
319	Bair-Merritt, M.H., Intimate partner violence. Pediatr Rev, 2010. 31(4): p. 145-50; quiz 150.	excluded (used the IPV screening instruments only for outcomes measurements not evaluating measurement properties)
320	Bair-Merritt, M.H., et al., Impact of intimate partner violence on children's well-child care and medical home. Pediatrics, 2008. 121(3): p. e473-80.	excluded (used the IPV screening instruments only for outcomes measurements not evaluating measurement properties)
321	Bair-Merritt, M.H., et al., Screening for intimate partner violence using an audiotape questionnaire - A randomized clinical trial in a pediatric emergency department. Archives of Pediatrics & Adolescent Medicine, 2006. 160(3): p. 311-316.	excluded (used the IPV screening instruments only for outcomes measurements not evaluating measurement properties)
322	Bair-Merritt, M.H., et al., Patterns of Intimate Partner Violence in Mothers At-Risk for Child Maltreatment. Journal of Family Violence, 2012. 27(4): p. 287-294.	excluded (used the IPV screening instruments only for outcomes measurements not evaluating measurement properties)
323	Bair-Merritt, M.H., et al., Addressing Psychosocial Adversity Within the Patient-Centered Medical Home: Expert-Created Measurable Standards. Journal of Primary Prevention, 2015. 36(4): p. 213-225.	excluded (used the IPV screening instruments only for outcomes measurements not evaluating measurement properties)
324	Bair-Merritt, M.H., et al., Health care providers' opinions on intimate partner violence resources and screening in a pediatric emergency department. Pediatr Emerg Care, 2006. 22(3): p. 150-3.	excluded (used the IPV screening instruments only for outcomes measurements not evaluating measurement properties)
325	Bair-Merritt, M.H., et al., Impact of domestic violence posters on female caregivers' opinions about domestic violence screening and disclosure in a pediatric emergency department. Pediatric Emergency Care, 2006. 22(11): p. 689-693.	excluded (used the IPV screening instruments only for outcomes measurements not evaluating measurement properties)
326	Baird, K., et al., Red flags and gut feelings-Midwives' perceptions of domestic and family violence screening and detection in a maternity department. Women and Birth, 2021. 34(5): p. E468-E474.	excluded (used the IPV screening instruments only for outcomes measurements not evaluating measurement properties)
327	Baird, K., et al., Longitudinal evaluation of a training program to promote routine antenatal enquiry for domestic violence by midwives. Women and Birth, 2018. 31(5): p. 398-406.	excluded (used the IPV screening instruments only for outcomes measurements not evaluating measurement properties)
328	Baker, R.B. and M.S. Sommers, Physical injury from intimate partner violence: measurement strategies and challenges. J Obstet Gynecol Neonatal Nurs, 2008. 37(2): p. 228-33.	excluded (used the IPV screening instruments only for outcomes measurements not evaluating measurement properties)
329	Bakhshi, P., G.M. Babulal, and J.-F. Trani, Education and disability in a conflict affected context: Are children with disabilities less likely to learn and be protected in Darfur? World Development, 2018. 106: p. 248-259.	excluded (used the IPV screening instruments only for outcomes measurements not evaluating measurement properties)
330	Bakr, I.M.A. and N.A. Ismail, Domestic violence among women attending out-patient clinics in Ain Shams University Hospitals, Cairo, Egypt. The Journal of the Egyptian Public Health Association, 2005. 80(5-6): p. 629-50.	excluded (used the IPV screening instruments only for outcomes measurements not evaluating measurement properties)
331	Balci, Y.G. and U. Ayranci, Physical violence against women: evaluation of women assaulted by spouses. J Clin Forensic Med, 2005. 12(5): p. 258-63.	excluded (used the IPV screening instruments only for outcomes measurements not evaluating measurement properties)
332	Ballan, M.S. and M. Freyer, Addressing intimate partner violence with female patients with chronic physical disabilities: the role of physical therapists. Disabil Rehabil, 2021. 43(10): p. 1404-1409.	excluded (used the IPV screening instruments only for outcomes measurements not evaluating measurement properties)
333	Ballan, M.S. and M.B. Freyer, Supporting female survivors of intimate partner violence with disabilities: Recommendations for social workers in the emergency department. Social Work in Health Care, 2017. 56(10): p. 950-963.	excluded (used the IPV screening instruments only for outcomes measurements not evaluating measurement properties)
334	Ballan, M.S., M.B. Freyer, and L. Powledge, Intimate Partner Violence Among Men With Disabilities: The Role of Health Care Providers. Am J Mens Health, 2017. 11(5): p. 1436-1443.	excluded (used the IPV screening instruments only for outcomes measurements not evaluating measurement properties)
335	Ballard, R.H., et al., DETECTING INTIMATE PARTNER VIOLENCE IN FAMILY AND DIVORCE MEDIATION: A Randomized Trial of Intimate Partner Violence Screening. Psychology Public Policy and Law, 2011. 17(2): p. 241-263.	excluded (used the IPV screening instruments only for outcomes measurements not evaluating measurement properties)
336	Balousek, S., M.B. Plane, and M. Fleming, Prevalence of interpersonal abuse in primary care patients prescribed opioids for chronic pain. Journal of General Internal Medicine, 2007. 22(9): p. 1268-1273.	excluded (used the IPV screening instruments only for outcomes measurements not evaluating measurement properties)
337	Banda, U., et al., Offering HIV index contact testing to improve case identification and linkage to appropriate care among sexual partnersand biological children of PLHIV; Kavango East and West Namibia. Journal of the International Aids Society, 2022. 25: p. 181-181.	excluded (used the IPV screening instruments only for outcomes measurements not evaluating measurement properties)
338	Bandyopadhyay, A.S. and G.R. Macklin, Final frontiers of the polio eradication endgame. Current Opinion in Infectious Diseases, 2020. 33(5): p. 404-410.	excluded (used the IPV screening instruments only for outcomes measurements not evaluating measurement properties)
339	Banh, M.K., et al., Physician-reported practice of managing childhood posttraumatic stress in pediatric primary care. General Hospital Psychiatry, 2008. 30(6): p. 536-545.	excluded (used the IPV screening instruments only for outcomes measurements not evaluating measurement properties)
340	Banks, D., J. Landsverk, and K. Wang, Changing policy and practice in the child welfare system through collaborative efforts to identify and respond effectively to family violence. Journal of Interpersonal Violence, 2008. 23(7): p. 903-932.	excluded (used the IPV screening instruments only for outcomes measurements not evaluating measurement properties)
341	Bansal, S.K., E. Park, and E.A. Edwardsen, Medical inquiry for intimate partner violence as reported by women in a shelter. Journal of Emergency Medicine, 2008. 34(3): p. 341-345.	excluded (used the IPV screening instruments only for outcomes measurements not evaluating measurement properties)
342	Banvard-Fox, C., et al., Sexual Assault in Adolescents. Primary Care, 2020. 47(2): p. 331-349.	excluded (used the IPV screening instruments only for outcomes measurements not evaluating measurement properties)
343	Banyard, V., et al., Describing youth as actionists for peer sexual violence prevention: correlates of opportunity to act. Journal of Gender-Based Violence, 2022. 6(1): p. 61-78.	excluded (used the IPV screening instruments only for outcomes measurements not evaluating measurement properties)
344	Bao-Yen, L.-T., et al., Depression and its associated factors among pregnant women in central Vietnam. Health Psychology Open, 2021. 8(1).	excluded (used the IPV screening instruments only for outcomes measurements not evaluating measurement properties)
345	Baquero, O.S., et al., Bayesian spatial models of the association between interpersonal violence, animal abuse and social vulnerability in Sao Paulo, Brazil. Preventive Veterinary Medicine, 2018. 152: p. 48-55.	excluded (used the IPV screening instruments only for outcomes measurements not evaluating measurement properties)
346	Barbara, G., et al., COVID-19, Lockdown, and Intimate Partner Violence: Some Data from an Italian Service and Suggestions for Future Approaches. J Womens Health (Larchmt), 2020. 29(10): p. 1239-1242.	excluded (used the IPV screening instruments only for outcomes measurements not evaluating measurement properties)
347	Barboza-Salerno, G.E., et al., A Network Analysis of the Relationship Between Mental and Physical Health in Unsheltered Homeless Persons in Los Angeles County. J Interpers Violence, 2022: p. 8862605221127222.	excluded (used the IPV screening instruments only for outcomes measurements not evaluating measurement properties)
348	Barcelona, V., et al., Experiences of Trauma and DNA Methylation Profiles among African American Mothers and Children. International Journal of Molecular Sciences, 2022. 23(16).	excluded (used the IPV screening instruments only for outcomes measurements not evaluating measurement properties)
349	Barchi, F., et al., The Association of Depressive Symptoms and Intimate Partner Violence Against Women in Northwestern Botswana. J Interpers Violence, 2021. 36(9-10): p. 4787-4805.	excluded (used the IPV screening instruments only for outcomes measurements not evaluating measurement properties)
350	Barchi, F.H., Autonomy, intimate partner violence, and women's health in northern Botswana: The Maun women's study. 2011, University of Pennsylvania: Ann Arbor. p. 128.	excluded (used the IPV screening instruments only for outcomes measurements not evaluating measurement properties)
351	Barishansky, S.J., et al., Reproductive endocrinologists' knowledge and attitudes in the identification of intimate partner violence. Fertil Steril, 2021. 116(6): p. 1622-1630.	excluded (used the IPV screening instruments only for outcomes measurements not evaluating measurement properties)
352	Barlow, J., et al., Parent-infant psychotherapy for improving parental and infant mental health. Cochrane Database Syst Rev, 2015. 1(1): p. Cd010534.	excluded (used the IPV screening instruments only for outcomes measurements not evaluating measurement properties)
353	Barnard, M., L.A. Bynum, and A. Bouldin, Preparing student pharmacists to care for patients exposed to intimate partner violence. Curr Pharm Teach Learn, 2021. 13(12): p. 1619-1626.	excluded (used the IPV screening instruments only for outcomes measurements not evaluating measurement properties)
354	Barnard, M., et al., The Potential for Screening for Intimate Partner Violence in Community Pharmacies: An Exploratory Study of Female Consumers' Perspectives. J Interpers Violence, 2018. 33(6): p. 960-979.	excluded (used the IPV screening instruments only for outcomes measurements not evaluating measurement properties)
355	Barnard, M., et al., Evaluation of a Tool to Measure Pharmacists' Readiness to Manage Intimate Partner Violence. Pharmacy (Basel), 2018. 6(3).	excluded (used the IPV screening instruments only for outcomes measurements not evaluating measurement properties)
356	Barnard, M., et al., PATIENT & PHARMACIST PERSPECTIVES ON SCREENING FOR INTIMATE PARTNER VIOLENCE IN THE PHARMACY ENVIRONMENT. Annals of Behavioral Medicine, 2013. 45: p. S222-S222.	excluded (used the IPV screening instruments only for outcomes measurements not evaluating measurement properties)
357	Barnett, W., et al., Maltreatment in childhood and intimate partner violence: A latent class growth analysis in a South African pregnancy cohort. Child Abuse Negl, 2018. 86: p. 336-348.	excluded (used the IPV screening instruments only for outcomes measurements not evaluating measurement properties)
358	Barnett, W., et al., Intimate partner violence and growth outcomes through infancy: A longitudinal investigation of multiple mediators in a South African birth cohort. Maternal and Child Nutrition, 2022. 18(1).	excluded (used the IPV screening instruments only for outcomes measurements not evaluating measurement properties)
359	Barnett, W., et al., Food-insecure pregnant women in South Africa: a cross-sectional exploration of maternal depression as a mediator of violence and trauma risk factors. BMJ Open, 2019. 9(3): p. e018277.	excluded (used the IPV screening instruments only for outcomes measurements not evaluating measurement properties)
360	Baron, E.C., et al., Maternal mental health in primary care in five low-and middle-income countries: a situational analysis. Bmc Health Services Research, 2016. 16.	excluded (used the IPV screening instruments only for outcomes measurements not evaluating measurement properties)
361	Barranti, C.C. and F.K. Yuen, Intimate partner violence and women with disabilities: toward bringing visibility to an unrecognized population. J Soc Work Disabil Rehabil, 2008. 7(2): p. 115-30.	excluded (used the IPV screening instruments only for outcomes measurements not evaluating measurement properties)
362	Barraza, S.L., Intimate Partner Violence: An Educational Intervention to Impact Screening Rates. 2018, Grand Canyon University: Ann Arbor. p. 119.	excluded (used the IPV screening instruments only for outcomes measurements not evaluating measurement properties)
363	Barrier, P.A., Domestic violence. Mayo Clinic proceedings, 1998. 73(3): p. 271-4.	excluded (used the IPV screening instruments only for outcomes measurements not evaluating measurement properties)
364	Barrington, C., et al., 'Poverty can break a home': Exploring mechanisms linking cash plus programming and intimate partner violence in Ghana. Soc Sci Med, 2022. 292: p. 114521.	excluded (used the IPV screening instruments only for outcomes measurements not evaluating measurement properties)
365	Barros, C., L.B. Schraiber, and I. França-Junior, Association between intimate partner violence against women and HIV infection. Rev Saude Publica, 2011. 45(2): p. 365-72.	excluded (used the IPV screening instruments only for outcomes measurements not evaluating measurement properties)
366	Barros, H., et al., Fast-track referral for health interventions during pregnancy: study protocol of a randomised pragmatic experimental study to reduce low birth weight in Portugal (STOP LBW). Bmj Open, 2022. 12(3).	excluded (used the IPV screening instruments only for outcomes measurements not evaluating measurement properties)
367	Barse, K., Intimate Partner Violence and Depression Experienced by African American Women in Primary Care: Rates and Relationships during the Perinatal Period. 2018, Wheaton College: Ann Arbor. p. 116.	excluded (used the IPV screening instruments only for outcomes measurements not evaluating measurement properties)
368	Barsisa, B., et al., Prevalence of common mental disorder and associated factors among mothers of under five year children at Arbaminch Town, South Ethiopia, 2019. Plos One, 2021. 16(9).	excluded (used the IPV screening instruments only for outcomes measurements not evaluating measurement properties)
369	Bartlett, B.A., K.M. Iverson, and K.S. Mitchell, Intimate partner violence and disordered eating among male and female veterans. Psychiatry Research, 2018. 260: p. 98-104.	excluded (used the IPV screening instruments only for outcomes measurements not evaluating measurement properties)
370	Batista, V.C., et al., Factors associated with conjugal violence practices in convicted women. Acta Paulista De Enfermagem, 2020. 33.	excluded (used the IPV screening instruments only for outcomes measurements not evaluating measurement properties)
371	Bauer, H.M., et al., Intimate partner violence and high-risk sexual behaviors among female patients with sexually transmitted diseases. Sex Transm Dis, 2002. 29(7): p. 411-6.	excluded (used the IPV screening instruments only for outcomes measurements not evaluating measurement properties)
372	Bauer, H.M., M.A. Rodríguez, and E.J. Pérez-Stable, Prevalence and determinants of intimate partner abuse among public hospital primary care patients. J Gen Intern Med, 2000. 15(11): p. 811-7.	excluded (used the IPV screening instruments only for outcomes measurements not evaluating measurement properties)
373	Bauermeister, J.A., et al., The use of mystery shopping for quality assurance evaluations of HIV/STI testing sites offering services to young gay and bisexual men. AIDS Behav, 2015. 19(10): p. 1919-27.	excluded (used the IPV screening instruments only for outcomes measurements not evaluating measurement properties)
374	Bauleni, E.M., et al., Intimate-partner violence and reproductive decision-making by women attending Victorian Maternal- and Child-Health services: a cross-sectional study. Aust J Prim Health, 2018. 24(5): p. 422-427.	excluded (used the IPV screening instruments only for outcomes measurements not evaluating measurement properties)
375	Bauman, B.L., et al., Vital Signs: Postpartum Depressive Symptoms and Provider Discussions About Perinatal Depression - United States, 2018. MMWR Morb Mortal Wkly Rep, 2020. 69(19): p. 575-581.	excluded (used the IPV screening instruments only for outcomes measurements not evaluating measurement properties)
376	Bazargan-Hejazi, S., et al., Risk factors associated with different types of intimate partner violence (IPV): an emergency department study. J Emerg Med, 2014. 47(6): p. 710-20.	excluded (used the IPV screening instruments only for outcomes measurements not evaluating measurement properties)
377	Bazex, H., et al., [Implementing a pluridisciplinary network of intimate partner violence prevention]. Encephale, 2010. 36(1): p. 62-8.	excluded (used the IPV screening instruments only for outcomes measurements not evaluating measurement properties)
378	Beach, S.R., et al., Screening and detection of elder abuse: Research opportunities and lessons learned from emergency geriatric care, intimate partner violence, and child abuse. J Elder Abuse Negl, 2016. 28(4-5): p. 185-216.	excluded (used the IPV screening instruments only for outcomes measurements not evaluating measurement properties)
379	Bean-Mayberry, B., et al., Systematic Review of Women Veterans' Health: Update on Successes and Gaps. Womens Health Issues, 2011. 21(4): p. S84-S97.	excluded (used the IPV screening instruments only for outcomes measurements not evaluating measurement properties)
380	Beard, J., Developing a comprehensive maltreatment intervention program. Dent Assist, 1993. 62(1): p. 16-9.	excluded (used the IPV screening instruments only for outcomes measurements not evaluating measurement properties)
381	Beattie, G., et al., Automatic acoustic gunshot sensor technology's impact on trauma care. American Journal of Emergency Medicine, 2020. 38(7): p. 1340-1345.	excluded (used the IPV screening instruments only for outcomes measurements not evaluating measurement properties)
382	Beatty, J.R., S.K. Chase, and S.J. Ondersma, A randomized study of the effect of anonymity, quasi-anonymity, and Certificates of Confidentiality on postpartum women's disclosure of sensitive information. Drug Alcohol Depend, 2014. 134: p. 280-284.	excluded (used the IPV screening instruments only for outcomes measurements not evaluating measurement properties)
383	Beauchamp, A.M., et al., Identifying violence against persons at a safety-net hospital: Evidence from the first 6 months of implementation. Health Services Research, 2022.	excluded (used the IPV screening instruments only for outcomes measurements not evaluating measurement properties)
384	Beauchamp, A.M., et al., Race, Ethnicity, and Language of Patients Screened for Violence against Persons at a Safety-Net Hospital. Journal of Aggression Maltreatment & Trauma, 2022.	excluded (used the IPV screening instruments only for outcomes measurements not evaluating measurement properties)
385	Beccaria, E., et al., Rapid detection of antibodies to infectious bovine rhinotracheitis by 'macro' and 'micro' ELISA. Dev Biol Stand, 1982. 52: p. 141-6.	excluded (used the IPV screening instruments only for outcomes measurements not evaluating measurement properties)
386	Beccaria, G., et al., Nursing student's perceptions and understanding of intimate partner violence. Nurse Educ Today, 2013. 33(8): p. 907-11.	excluded (used the IPV screening instruments only for outcomes measurements not evaluating measurement properties)
387	Becerril-Ruiz, D., J. Jimenez-Cabello, and J. Manuel Garcia-Moreno, Assignment of Custody after Divorce. Differences and Similarities in the Case of Dissolutions of Heterosexual and Homosexual Couples. Revista Espanola De Investigaciones Sociologicas, 2021(176): p. 79-99.	excluded (used the IPV screening instruments only for outcomes measurements not evaluating measurement properties)
388	Beck, A.F. and M.D. Klein, Moving From Social Risk Assessment and Identification to Intervention and Treatment. Acad Pediatr, 2016. 16(2): p. 97-8.	excluded (used the IPV screening instruments only for outcomes measurements not evaluating measurement properties)
389	Beck, C.J.A., et al., Mediator assessment, documentation, and disposition of child custody cases involving intimate partner abuse: a naturalistic evaluation of one county's practices. Law Hum Behav, 2010. 34(3): p. 227-240.	excluded (used the IPV screening instruments only for outcomes measurements not evaluating measurement properties)
390	Beck, S.E., Does intimate partner violence affect the acceptability of expedited partner therapy? 2013, State University of New York at Albany: Ann Arbor. p. 32.	excluded (used the IPV screening instruments only for outcomes measurements not evaluating measurement properties)
391	Beck, T., et al., The Innsbruck Domestic Violence screening questions (IDV-3) effectively help to identify victims of domestic violence during clinical routine-Results of an observational single-center study. General Hospital Psychiatry, 2022. 76: p. 55-56.	excluded (used the IPV screening instruments only for outcomes measurements not evaluating measurement properties)
392	Becker, K.L. and B. Walton-Moss, Detecting and addressing alcohol abuse in women. Nurse Pract, 2001. 26(10): p. 13-6, 19-23; quiz 24-5.	excluded (used the IPV screening instruments only for outcomes measurements not evaluating measurement properties)
393	Becker, M.L., et al., Vulnerabilities at First Sex and Their Association With Lifetime Gender-Based Violence and HIV Prevalence Among Adolescent Girls and Young Women Engaged in Sex Work, Transactional Sex, and Casual Sex in Kenya. Jaids-Journal of Acquired Immune Deficiency Syndromes, 2018. 79(3): p. 296-304.	excluded (used the IPV screening instruments only for outcomes measurements not evaluating measurement properties)
394	Becker-Dreps, S., et al., Association between intimate partner violence and irritable bowel syndrome: a population-based study in Nicaragua. Violence Against Women, 2010. 16(7): p. 832-45.	excluded (used the IPV screening instruments only for outcomes measurements not evaluating measurement properties)
395	Becker-Dreps, S.I., et al., Positive association between intimate partner violence and irritable bowel syndrome in Latina women: A population-based study in Nicaragua. Gastroenterology, 2008. 134(4): p. A417-A417.	excluded (used the IPV screening instruments only for outcomes measurements not evaluating measurement properties)
396	Beckford, P.H., The impact of witnessing parental violence on adult children. 1994, Indiana University of Pennsylvania: Ann Arbor. p. 115.	excluded (used the IPV screening instruments only for outcomes measurements not evaluating measurement properties)
397	Bedford, L.E., et al., Do Negative Emotional States Play a Role in the Association Between Intimate Partner Violence and Poor Health-Related Quality of Life in Chinese Women From Low-Income Families? Violence Against Women, 2020. 26(15-16): p. 2041-2061.	excluded (used the IPV screening instruments only for outcomes measurements not evaluating measurement properties)
398	Beebe, R.F., et al., Establishing the Prevalence of Intimate Partner Violence Among Hair Salon Clients. J Community Health, 2018. 43(2): p. 348-355.	excluded (used the IPV screening instruments only for outcomes measurements not evaluating measurement properties)
399	Beeble, M.L., A longitudinal investigation of ecological factors relating to the mental health and well-being of survivors of intimate partner violence. 2009, Michigan State University: Ann Arbor. p. 126.	excluded (used the IPV screening instruments only for outcomes measurements not evaluating measurement properties)
400	Beeble, M.L., C.M. Sullivan, and D. Bybee, The impact of neighborhood factors on the well-being of survivors of intimate partner violence over time. Am J Community Psychol, 2011. 47(3-4): p. 287-306.	excluded (used the IPV screening instruments only for outcomes measurements not evaluating measurement properties)
401	Begerock, A.-M., et al., Trauma of bone and soft tissues in South American mummies-New cases provide further insight into violence and lethal outcome. Frontiers in Medicine, 2022. 9.	excluded (used the IPV screening instruments only for outcomes measurements not evaluating measurement properties)
402	Behymer, D.E., et al., Mass screening of cattle sera against 14 infectious disease agents, using an ELISA system for monitoring health in livestock. American journal of veterinary research, 1991. 52(10): p. 1699-705.	excluded (used the IPV screening instruments only for outcomes measurements not evaluating measurement properties)
403	Beketie, E.D., et al., Magnitude and associated factors of antenatal depression among mothers attending antenatal care in Arba Minch town, Ethiopia, 2018. PLoS One, 2021. 16(12): p. e0260691.	excluded (used the IPV screening instruments only for outcomes measurements not evaluating measurement properties)
404	Beksinska, A., et al., Harmful Alcohol and Drug Use Is Associated with Syndemic Risk Factors among Female Sex Workers in Nairobi, Kenya. International Journal of Environmental Research and Public Health, 2022. 19(12).	excluded (used the IPV screening instruments only for outcomes measurements not evaluating measurement properties)
405	Belay, S., et al., Intimate partner violence and maternal depression during pregnancy: A community-based cross-sectional study in Ethiopia. PLoS One, 2019. 14(7): p. e0220003.	excluded (used the IPV screening instruments only for outcomes measurements not evaluating measurement properties)
406	Belen Arredondo-Provecho, A., et al., Workers in Primary Health Care and Partner Violence Against Women. Revista Espanola De Salud Publica, 2012. 86(1): p. 85-99.	excluded (used the IPV screening instruments only for outcomes measurements not evaluating measurement properties)
407	Belete, H. and E. Misgan, Suicidal behaviour in postnatal mothers in northwestern Ethiopia: a cross-sectional study. Bmj Open, 2019. 9(9).	excluded (used the IPV screening instruments only for outcomes measurements not evaluating measurement properties)
408	Belfrage, H. and M. Rying, Characteristics of spousal homicide perpetrators: a study of all cases of spousal homicide in Sweden 1990-1999. Crim Behav Ment Health, 2004. 14(2): p. 121-33.	excluded (used the IPV screening instruments only for outcomes measurements not evaluating measurement properties)
409	Belknap, R.A., Understanding abuse and violence against women: a two-day immersion course. Nurse Educ, 2003. 28(4): p. 170-4.	excluded (used the IPV screening instruments only for outcomes measurements not evaluating measurement properties)
410	Bell, N.S., et al., Spouse abuse and alcohol problems among white, african american, and Hispanic US Army soldiers. Alcoholism-Clinical and Experimental Research, 2006. 30(10): p. 1721-1733.	excluded (used the IPV screening instruments only for outcomes measurements not evaluating measurement properties)
411	Bello, B., et al., Alcohol use and sexual risk behaviour among men and women in inner-city Johannesburg, South Africa. Bmc Public Health, 2017. 17.	excluded (used the IPV screening instruments only for outcomes measurements not evaluating measurement properties)
412	Bello Kottenstette, J., D. Stulberg, and A. Mounsey, Time to routinely screen for intimate partner violence? Journal of Family Practice, 2013. 62(2): p. 90-92.	excluded (used the IPV screening instruments only for outcomes measurements not evaluating measurement properties)
413	Ben Natan, M., et al., Factors affecting the compliance of Israeli women with screening for intimate partner violence. Int J Nurs Pract, 2013. 19(2): p. 177-85.	excluded (used the IPV screening instruments only for outcomes measurements not evaluating measurement properties)
414	Ben Natan, M., et al., Universal screening for domestic violence in a department of obstetrics and gynaecology: a patient and carer perspective. International Nursing Review, 2012. 59(1): p. 108-114.	excluded (used the IPV screening instruments only for outcomes measurements not evaluating measurement properties)
415	Ben Natan, M., et al., Women's Intention to Consent to Universal Screening for Intimate Partner Violence (IPV) at Well Baby Clinics. J Interpers Violence, 2021. 36(21-22): p. Np11464-np11478.	excluded (used the IPV screening instruments only for outcomes measurements not evaluating measurement properties)
416	Ben Natan, M., et al., Readiness of nursing students to screen women for domestic violence. Nurse Education Today, 2016. 44: p. 98-102.	excluded (used the IPV screening instruments only for outcomes measurements not evaluating measurement properties)
417	Ben Natan, M., et al., Israeli Arab Muslim women's willingness to be screened for intimate partner violence: A survey. Nurs Health Sci, 2015. 17(1): p. 26-32.	excluded (used the IPV screening instruments only for outcomes measurements not evaluating measurement properties)
418	Ben-Natan, M., Screening by Healthcare Staff for Domestic Violence Against Women in Israel - Ethical and Legal Aspects. Journal of Family Violence, 2014. 29(7): p. 809-813.	excluded (used the IPV screening instruments only for outcomes measurements not evaluating measurement properties)
419	Benagiano, G., et al., The Special Programme of Research in Human Reproduction: Forty Years of Activities to Achieve Reproductive Health for All. Gynecologic and Obstetric Investigation, 2012. 74(3): p. 190-217.	excluded (used the IPV screening instruments only for outcomes measurements not evaluating measurement properties)
420	Benatar, S., et al., Prenatal Depression: Assessment and Outcomes among Medicaid Participants. J Behav Health Serv Res, 2020. 47(3): p. 409-423.	excluded (used the IPV screening instruments only for outcomes measurements not evaluating measurement properties)
421	Benbow, S.M. and P.M. Haddad, Sexual abuse of the elderly mentally ill. Postgrad Med J, 1993. 69(816): p. 803-7.	excluded (used the IPV screening instruments only for outcomes measurements not evaluating measurement properties)
422	Bencskó, G. and T. Ferenci, Effective case/infection ratio of poliomyelitis in vaccinated populations. Epidemiol Infect, 2016. 144(9): p. 1933-42.	excluded (used the IPV screening instruments only for outcomes measurements not evaluating measurement properties)
423	Bender, A.E., et al., Childhood Exposure to Intimate Partner Violence and Effects on Social-Emotional Competence: A Systematic Review. Journal of Family Violence, 2022. 37(8): p. 1263-1281.	excluded (used the IPV screening instruments only for outcomes measurements not evaluating measurement properties)
424	Bender, A.K., Using the Consolidated Framework for Implementation Research to Increase Provider Screening for Intimate Partner Violence in Rural Health Clinics. Womens Health Issues, 2016. 26(4): p. 384-92.	excluded (used the IPV screening instruments only for outcomes measurements not evaluating measurement properties)
425	Bender, A.K., et al., Comparison of Characteristics of Female Drivers with Single and Multiple DUI Convictions. Alcohol Clin Exp Res, 2018. 42(3): p. 646-653.	excluded (used the IPV screening instruments only for outcomes measurements not evaluating measurement properties)
426	Benedict, F.T., et al., Emergency Department Utilization Among Assault-Injured Youth Implications for Youth Violence Screening. Pediatric Emergency Care, 2017. 33(9): p. 607-612.	excluded (used the IPV screening instruments only for outcomes measurements not evaluating measurement properties)
427	Bennett, L. and P. O'Brien, Effects of coordinated services for drug-abusing women who are victims of intimate partner violence. Violence Against Women, 2007. 13(4): p. 395-411.	excluded (used the IPV screening instruments only for outcomes measurements not evaluating measurement properties)
428	Bennett, L.W., Substance abuse and the domestic assault of women. Social work, 1995. 40(6): p. 760-71.	excluded (used the IPV screening instruments only for outcomes measurements not evaluating measurement properties)
429	Bennett, L.W., Substance abuse by men in partner abuse intervention programs: current issues and promising trends. Violence Vict, 2008. 23(2): p. 236-48.	excluded (used the IPV screening instruments only for outcomes measurements not evaluating measurement properties)
430	Berenson, A.B., V.V. San Miguel, and G.S. Wilkinson, Prevalence of physical and sexual assault in pregnant adolescents. The Journal of adolescent health : official publication of the Society for Adolescent Medicine, 1992. 13(6): p. 466-9.	excluded (used the IPV screening instruments only for outcomes measurements not evaluating measurement properties)
431	Berg, A.O., et al., Screening for family and intimate partner violence: Recommendation statement. Annals of Internal Medicine, 2004. 140(5): p. 382-386.	excluded (used the IPV screening instruments only for outcomes measurements not evaluating measurement properties)
432	Berg, S., Archaeology and forensic medicine. Archiv fur Kriminologie, 1997. 200(5-6): p. 129-42.	excluded (used the IPV screening instruments only for outcomes measurements not evaluating measurement properties)
433	Bergdall, A.R., et al., Love and hooking up in the new millennium: communication technology and relationships among urban African American and Puerto Rican young adults. J Sex Res, 2012. 49(6): p. 570-82.	excluded (used the IPV screening instruments only for outcomes measurements not evaluating measurement properties)
434	Berger, J.L., E.M. Douglas, and D.A. Hines, The Mental Health of Male Victims and Their Children Affected by Legal and Administrative Partner Aggression. Aggressive Behavior, 2016. 42(4): p. 346-361.	excluded (used the IPV screening instruments only for outcomes measurements not evaluating measurement properties)
435	Berger, S.M.D., Violência entre parceiros íntimos: desafios no ensino e atenção em saúde. Revista Brasileira de Educação Médica, 2011. 35(4): p. 526-534.	excluded (used the IPV screening instruments only for outcomes measurements not evaluating measurement properties)
436	Bergman, A.A., et al., Primary Care Providers' Perspectives on Providing Care to Women Veterans with Histories of Sexual Trauma. Womens Health Issues, 2019. 29(4): p. 325-332.	excluded (used the IPV screening instruments only for outcomes measurements not evaluating measurement properties)
437	Bergmann, H. and H. Hahnefeld, Immunofluorescent studies with the viruses of infectious bovine rhinotracheitis and bovine herpes in calf kidney cell cultures. Archiv fur experimentelle Veterinarmedizin, 1967. 21(3): p. 801-8.	excluded (used the IPV screening instruments only for outcomes measurements not evaluating measurement properties)
438	Berkowitz, C.D., Recognizing and responding to domestic violence. Pediatric Annals, 2005. 34(5): p. 395-401.	excluded (used the IPV screening instruments only for outcomes measurements not evaluating measurement properties)
439	Berkowitz, R.L., et al., Evaluation of a social determinants of health screening questionnaire and workflow pilot within an adult ambulatory clinic. BMC Fam Pract, 2021. 22(1): p. 256.	excluded (used the IPV screening instruments only for outcomes measurements not evaluating measurement properties)
440	Bermea, A.M., D.C. Slakoff, and A.E. Goldberg, Intimate Partner Violence in the LGBTQD Community Experiences, Outcomes, and Implications for Primary Care. Primary Care, 2021. 48(2): p. 329-337.	excluded (used the IPV screening instruments only for outcomes measurements not evaluating measurement properties)
441	Bermele, C., P.A. Andresen, and S. Urbanski, Educating Nurses to Screen and Intervene for Intimate Partner Violence During Pregnancy. Nurs Womens Health, 2018. 22(1): p. 79-86.	excluded (used the IPV screening instruments only for outcomes measurements not evaluating measurement properties)
442	Bernard, G. and P. Bourdin, Recent natural or acquired immunity of Senegalese live stock against bovine rinderpest, mucosal disease, infectious rhinotracheitis and respiratory disease due to parainfluenza 3 virus. Revue d'elevage et de medecine veterinaire des pays tropicaux, 1971. 24(2): p. 183-9.	excluded (used the IPV screening instruments only for outcomes measurements not evaluating measurement properties)
443	Bernardo, A.B.I. and A.F. Estrellado, Subjective Well-Being of Filipino Women who Experienced Intimate Partner Violence: A Person-Centered Analysis. International Journal for the Advancement of Counselling, 2017. 39(4): p. 360-376.	excluded (used the IPV screening instruments only for outcomes measurements not evaluating measurement properties)
444	Bernstein, M., et al., Intimate partner violence experienced by HIV-infected pregnant women in South Africa: a cross-sectional study. BMJ Open, 2016. 6(8): p. e011999.	excluded (used the IPV screening instruments only for outcomes measurements not evaluating measurement properties)
445	Bernstein, S.L., et al., Public health considerations in knowledge translation in the emergency department. Academic Emergency Medicine, 2007. 14(11): p. 1036-1041.	excluded (used the IPV screening instruments only for outcomes measurements not evaluating measurement properties)
446	Berry, K.M. and C.M. Rutledge, Factors That Influence Women to Disclose Sexual Assault History to Health Care Providers. Jognn-Journal of Obstetric Gynecologic and Neonatal Nursing, 2016. 45(4): p. 553-564.	excluded (used the IPV screening instruments only for outcomes measurements not evaluating measurement properties)
447	Berthelot, N., et al., Development and validation of a self-report measure assessing failures in the mentalization of trauma and adverse relationships. Child Abuse Negl, 2022. 128: p. 105017.	excluded (used the IPV screening instruments only for outcomes measurements not evaluating measurement properties)
448	Bertok, E., et al., VIOLENCE IN INTIMATE PARTNER RELATIONSHIPS DURING THE COVID-19 EPIDEMIC IN SLOVENIA. Zbornik Pravnog Fakulteta Sveucilista U Rijeci, 2022. 43(2): p. 355-374.	excluded (used the IPV screening instruments only for outcomes measurements not evaluating measurement properties)
449	Beso Delgado, M., et al., Do women in the Valencian Community accept self-sampling as a form of cervical cancer screening? Revista Espanola De Salud Publica, 2021. 95.	excluded (used the IPV screening instruments only for outcomes measurements not evaluating measurement properties)
450	Beyazova, U., et al., Comparison of the reactogenicity of three different immunization schedules including diphtheria, tetanus, pertussis, Haemophilus influenza b and polio vaccine in Turkey. Trans R Soc Trop Med Hyg, 2013. 107(7): p. 438-43.	excluded (used the IPV screening instruments only for outcomes measurements not evaluating measurement properties)
451	Beyene, G.M., et al., Depression remains a neglected public health problem among pregnant women in Northwest Ethiopia. Arch Public Health, 2021. 79(1): p. 132.	excluded (used the IPV screening instruments only for outcomes measurements not evaluating measurement properties)
452	Beyer, K.M.M., et al., A probabilistic sampling method (PSM) for estimating geographic distance to health services when only the region of residence is known. International Journal of Health Geographics, 2011. 10.	excluded (used the IPV screening instruments only for outcomes measurements not evaluating measurement properties)
453	Bhandari, M., et al., The prevalence of intimate partner violence across orthopaedic fracture clinics in Ontario. J Bone Joint Surg Am, 2011. 93(2): p. 132-41.	excluded (used the IPV screening instruments only for outcomes measurements not evaluating measurement properties)
454	Bhandari, M., et al., PRevalence of Abuse and Intimate Partner Violence Surgical Evaluation (PRAISE): rationale and design of a multi-center cross-sectional study. Bmc Musculoskeletal Disorders, 2010. 11.	excluded (used the IPV screening instruments only for outcomes measurements not evaluating measurement properties)
455	Bhandari, M., et al., (Mis)perceptions about intimate partner violence in women presenting for orthopaedic care: A survey of Canadian orthopaedic surgeons. Journal of Bone and Joint Surgery-American Volume, 2008. 90A(7): p. 1590-1597.	excluded (used the IPV screening instruments only for outcomes measurements not evaluating measurement properties)
456	Bhandari, S., et al., Pregnancy and intimate partner violence: how do rural, low-income women cope? Health Care Women Int, 2011. 32(9): p. 833-54.	excluded (used the IPV screening instruments only for outcomes measurements not evaluating measurement properties)
457	Bhandari, S., et al., Comparison of abuse experiences of rural and urban African American women during perinatal period. J Interpers Violence, 2015. 30(12): p. 2087-108.	excluded (used the IPV screening instruments only for outcomes measurements not evaluating measurement properties)
458	Bhandari, S., et al., Pregnancy and Intimate Partner Violence: How Do Rural, Low-Income Women Cope? Health Care for Women International, 2011. 32(9): p. 833-854.	excluded (used the IPV screening instruments only for outcomes measurements not evaluating measurement properties)
459	Bhardwaj, A., et al., Interpersonal violence and suicidality among former child soldiers and war-exposed civilian children in Nepal. Glob Ment Health (Camb), 2018. 5: p. e9.	excluded (used the IPV screening instruments only for outcomes measurements not evaluating measurement properties)
460	Bhatta, N., S. Assanangkornchai, and I. Rajbhandari, Does husband's alcohol consumption increase the risk of domestic violence during the pregnancy and postpartum periods in Nepalese women? Bmc Public Health, 2021. 21(1).	excluded (used the IPV screening instruments only for outcomes measurements not evaluating measurement properties)
461	Bhaumik, S.K., et al., Immune Priming and Long-term Persistence of Memory B Cells After Inactivated Poliovirus Vaccine in Macaque Models: Support for at least 2 Doses. Clin Infect Dis, 2018. 67(suppl_1): p. S66-s77.	excluded (used the IPV screening instruments only for outcomes measurements not evaluating measurement properties)
462	Bhole, S., A. Bhole, and C. Harmath, The black and white truth about domestic violence. Emerg Radiol, 2014. 21(4): p. 407-12.	excluded (used the IPV screening instruments only for outcomes measurements not evaluating measurement properties)
463	Biaggi, A., et al., Identifying the women at risk of antenatal anxiety and depression: A systematic review. Journal of Affective Disorders, 2016. 191: p. 62-77.	excluded (used the IPV screening instruments only for outcomes measurements not evaluating measurement properties)
464	Bianchi, A.L., Outcomes following abuse during pregnancy and conception rape: A comparative analysis of mother and child pairs. 2014, Texas Woman's University: Ann Arbor. p. 93.	excluded (used the IPV screening instruments only for outcomes measurements not evaluating measurement properties)
465	Bianchi, A.L., S.K. Cesario, and J. McFarlane, Interrupting Intimate Partner Violence During Pregnancy With an Effective Screening and Assessment Program. Jognn-Journal of Obstetric Gynecologic and Neonatal Nursing, 2016. 45(4): p. 579-591.	excluded (used the IPV screening instruments only for outcomes measurements not evaluating measurement properties)
466	Bianchi, A.L., et al., Continued Intimate Partner Violence During Pregnancy and After Birth and Its Effect on Child Functioning. J Obstet Gynecol Neonatal Nurs, 2016. 45(4): p. 601-9.	excluded (used the IPV screening instruments only for outcomes measurements not evaluating measurement properties)
467	Bianchi, A.L., et al., Rapid assessment to identify and quantify the risk of intimate partner violence during pregnancy. Birth, 2014. 41(1): p. 88-92.	excluded (used the IPV screening instruments only for outcomes measurements not evaluating measurement properties)
468	Bianchi, F., et al., Distilled grape pomace as a functional ingredient in vegan muffins: effect on physicochemical, nutritional, rheological and sensory aspects. International Journal of Food Science and Technology, 2022. 57(8): p. 4847-4858.	excluded (used the IPV screening instruments only for outcomes measurements not evaluating measurement properties)
469	Bidikov, I. and D.E. Meier, Clinical decision-making with the woman after menopause. Geriatrics, 1997. 52(3): p. 28-35; quiz 36.	excluded (used the IPV screening instruments only for outcomes measurements not evaluating measurement properties)
470	Biegon, A., Considering Biological Sex in Traumatic Brain Injury. Front Neurol, 2021. 12: p. 576366.	excluded (used the IPV screening instruments only for outcomes measurements not evaluating measurement properties)
471	Bielefeldt-Ohmann, H., et al., A monoclonal antibody detects macrophage maturation antigen which appears independently of class II antigen expression. Reactivity of monoclonal EBM11 with bovine macrophages. Journal of immunology (Baltimore, Md. : 1950), 1988. 140(7): p. 2201-9.	excluded (used the IPV screening instruments only for outcomes measurements not evaluating measurement properties)
472	Biggane, A.M., E. Briegal, and A. Obasi, Interventions for adolescent alcohol consumption in Africa: protocol for a scoping review including an overview of reviews. Systematic Reviews, 2021. 10(1).	excluded (used the IPV screening instruments only for outcomes measurements not evaluating measurement properties)
473	Binfa, L., et al., [Cultural adaptation and translation of the Woman Abuse Screening Tool]. Rev Med Chil, 2018. 146(3): p. 331-340.	included	excluded (no measurement properties)
474	Bini, F., K. Geider, and C. Bazzi, Detection of Agrobacterium vitis by PCR using novel virD2 gene-specific primers that discriminate two subgroups. European Journal of Plant Pathology, 2008. 122(3): p. 403-411.	excluded (used the IPV screening instruments only for outcomes measurements not evaluating measurement properties)
475	Bintabara, D. and S.M. Kibusi, Intimate partner violence victimization increases the risk of under-five morbidity: A stratified multilevel analysis of pooled Tanzania Demographic Health Surveys, 2010-2016. PLoS One, 2018. 13(8): p. e0201814.	excluded (used the IPV screening instruments only for outcomes measurements not evaluating measurement properties)
476	Biondi, B.E., et al., Sex Differences in Injection Drug Risk Behaviors Among Hospitalized Persons. Journal of Addiction Medicine, 2022. 16(3): p. E165-E170.	excluded (used the IPV screening instruments only for outcomes measurements not evaluating measurement properties)
477	Birnbaum, A., et al., Domestic violence: diurnal mismatch between need and availability of services. Acad Emerg Med, 1996. 3(3): p. 246-51.	excluded (used the IPV screening instruments only for outcomes measurements not evaluating measurement properties)
478	Biroscak, B.J., et al., Intimate partner violence against women: findings from one state's ED surveillance system. J Emerg Nurs, 2006. 32(1): p. 12-6.	excluded (used the IPV screening instruments only for outcomes measurements not evaluating measurement properties)
479	Biswas, C.S., M. Pal, and P. Bharati, Violence against women in West Bengal: its extent and causes. Journal of Gender-Based Violence, 2022. 6(1): p. 149-171.	excluded (used the IPV screening instruments only for outcomes measurements not evaluating measurement properties)
480	Bitew, T., Prevalence and risk factors of depression in Ethiopia: a review. Ethiop J Health Sci, 2014. 24(2): p. 161-9.	excluded (used the IPV screening instruments only for outcomes measurements not evaluating measurement properties)
481	Bjorklund, K., et al., Violence victimization among Finnish university students: Prevalence, symptoms and healthcare usage. Social Science & Medicine, 2010. 70(9): p. 1416-1422.	excluded (used the IPV screening instruments only for outcomes measurements not evaluating measurement properties)
482	Blackburn, K., L.K. Grubb, and G. Vargas, Sexual violence experiences among adolescent and young adult males: a review to empower healthcare providers. Current Opinion in Pediatrics, 2022. 34(4): p. 297-305.	excluded (used the IPV screening instruments only for outcomes measurements not evaluating measurement properties)
483	Blain, M., et al., Psychosocial Factors, Condomless Sex, and Detectable Viral Load in HIV-Positive Women in Serodiscordant Couples in Nairobi, Kenya. AIDS Behav, 2020. 24(12): p. 3346-3358.	excluded (used the IPV screening instruments only for outcomes measurements not evaluating measurement properties)
484	Blair, F., et al., Child Witness to Domestic Abuse: Baseline Data Analysis for a Seven-Year Prospective Study. Pediatric nursing, 2015. 41(1): p. 23-9.	excluded (used the IPV screening instruments only for outcomes measurements not evaluating measurement properties)
485	Blaisdell-Brennan, H.K. and D. Goebert, Health care utilization among women on O'ahu: implications for Native Hawaiian women. Pac Health Dialog, 2001. 8(2): p. 274-9.	excluded (used the IPV screening instruments only for outcomes measurements not evaluating measurement properties)
486	Blake, S.M., et al., Pregnancy intentions and happiness among pregnant black women at high risk for adverse infant health outcomes. Perspectives on Sexual and Reproductive Health, 2007. 39(4): p. 194-205.	excluded (used the IPV screening instruments only for outcomes measurements not evaluating measurement properties)
487	Blake, S.M., et al., Environmental Tobacco Smoke Avoidance Among Pregnant African-American Nonsmokers. American Journal of Preventive Medicine, 2009. 36(3): p. 225-234.	excluded (used the IPV screening instruments only for outcomes measurements not evaluating measurement properties)
488	Bliss, M.J., et al., African American women's readiness to change abusive relationships. Journal of Family Violence, 2008. 23(3): p. 161-171.	excluded (used the IPV screening instruments only for outcomes measurements not evaluating measurement properties)
489	Block, A.R., Y.S. Ben-Porath, and R.J. Marek, Psychological Risk Factors for Poor Outcome of Spine Surgery and Spinal Cord Stimulator Implant: A Review of the Literature and Their Assessment With the MMPI-2-RF. Clinical Neuropsychologist, 2013. 27(1): p. 81-107.	excluded (used the IPV screening instruments only for outcomes measurements not evaluating measurement properties)
490	Bloom, B.E., Just Ask: Healthcare Provider Screening for Intimate Partner Violence and Human Trafficking Victims in Southern California. 2014, University of California, Los Angeles: Ann Arbor. p. 92.	excluded (used the IPV screening instruments only for outcomes measurements not evaluating measurement properties)
491	Bloom, T.L., L.F.C. Bullock, and L. Parsons, Rural pregnant women's stressors and priorities for stress reduction. Issues in mental health nursing, 2012. 33(12): p. 813-9.	excluded (used the IPV screening instruments only for outcomes measurements not evaluating measurement properties)
492	Blue, W.T. and G. Plummer, Antigenic relationships among four herpesviruses. Infection and immunity, 1973. 7(6): p. 1000-2.	excluded (used the IPV screening instruments only for outcomes measurements not evaluating measurement properties)
493	Blumenthal, J., et al., Pre-Exposure Prophylaxis Perspectives, Sociodemographic Characteristics, and HIV Risk Profiles of Cisgender Women Seeking and Initiating PrEP in a US Demonstration Project. AIDS Patient Care STDS, 2021. 35(12): p. 481-487.	excluded (used the IPV screening instruments only for outcomes measurements not evaluating measurement properties)
494	Blumling, A., et al., Evaluation of a Standardized Patient Simulation on Undergraduate Nursing Students' Knowledge and Confidence Pertaining to Intimate Partner Violence. Journal of Forensic Nursing, 2018. 14(3): p. 174-179.	excluded (used the IPV screening instruments only for outcomes measurements not evaluating measurement properties)
495	Boal, A.L., Batterer intervention programs' response to state standards. 2013, Portland State University: Ann Arbor. p. 547.	excluded (used the IPV screening instruments only for outcomes measurements not evaluating measurement properties)
496	Boas Teixeira, S.V., et al., Intimate partner violence against pregnant women: the environment according to Levine's nursing theory. Revista Da Escola De Enfermagem Da Usp, 2015. 49(6): p. 882-888.	excluded (used the IPV screening instruments only for outcomes measurements not evaluating measurement properties)
497	Bocanegra-Perez, A.J., et al. Music-based Neurofeedback System for Stress Regulation and Memory Stimulation. in 16th International Symposium on Medical Information Processing and Analysis. 2020. Electr Network.	excluded (used the IPV screening instruments only for outcomes measurements not evaluating measurement properties)
498	Boduszek, D., et al., Prosocial video game as an intimate partner violence prevention tool among youth: A randomised controlled trial. Computers in Human Behavior, 2019. 93: p. 260-266.	excluded (used the IPV screening instruments only for outcomes measurements not evaluating measurement properties)
499	Boeckel, M.G., et al., Intimate partner violence is associated with increased maternal hair cortisol in mother-child dyads. Compr Psychiatry, 2017. 72: p. 18-24.	excluded (used the IPV screening instruments only for outcomes measurements not evaluating measurement properties)
500	Boggero, I.A., et al., Psychosocial functioning and the cortisol awakening response: Meta-analysis, P-curve analysis, and evaluation of the evidential value in existing studies. Biological Psychology, 2017. 129: p. 207-230.	excluded (used the IPV screening instruments only for outcomes measurements not evaluating measurement properties)
501	Bogolyubova, O., et al., Violence Exposure, Posttraumatic Stress, and Subjective Well-Being in a Sample of Russian Adults: A Facebook-Based Study. Journal of Interpersonal Violence, 2020. 35(5-6): p. 1476-1491.	excluded (used the IPV screening instruments only for outcomes measurements not evaluating measurement properties)
502	Bohn, D.K. and K.A. Holz, Sequelae of abuse. Health effects of childhood sexual abuse, domestic battering, and rape. J Nurse Midwifery, 1996. 41(6): p. 442-56.	excluded (used the IPV screening instruments only for outcomes measurements not evaluating measurement properties)
503	Bohn, D.K., J.G. Tebben, and J.C. Campbell, Influences of income, education, age, and ethnicity on physical abuse before and during pregnancy. J Obstet Gynecol Neonatal Nurs, 2004. 33(5): p. 561-71.	excluded (used the IPV screening instruments only for outcomes measurements not evaluating measurement properties)
504	Bohnert, K.M., et al., Understanding the service needs of assault-injured, drug-using youth presenting for care in an urban Emergency Department. Addictive Behaviors, 2015. 41: p. 97-105.	excluded (used the IPV screening instruments only for outcomes measurements not evaluating measurement properties)
505	Bohrmann, R., H.R. Frey, and B. Liess, Survey on the prevalence of neutralizing antibodies to bovine viral diarrhea (BVD) virus, bovine herpes virus type 1 (BHV-1) and parainfluenza virus type 3 (PI-3) in ruminants in the Djibouti Republic. DTW. Deutsche tierarztliche Wochenschrift, 1988. 95(3): p. 99-102.	excluded (used the IPV screening instruments only for outcomes measurements not evaluating measurement properties)
506	Boira, S., et al., Sexism, Distorted Thoughts and Violence in Couple Relationships in Ecuadorian Universities with Students Related to Welfare and Health. Universitas Psychologica, 2017. 16(4).	excluded (used the IPV screening instruments only for outcomes measurements not evaluating measurement properties)
507	Boira, S., et al., Sexismo, pensamientos distorsionados y violencia en las relaciones de pareja en estudiantes universitarios de Ecuador de áreas relacionadas con el bienestar y la salud. Universitas Psychologica, 2017. 16(4): p. 30-41.	excluded (used the IPV screening instruments only for outcomes measurements not evaluating measurement properties)
508	Boira, S. and P. Jodra, Typology of men convicted of intimate partner violence in psychological treatment in a community setting. Revista Latinoamericana De Psicologia, 2013. 45(2): p. 289-303.	excluded (used the IPV screening instruments only for outcomes measurements not evaluating measurement properties)
509	Bolanos-Martinez, O.C., et al., Carrot cells expressing the VP1 and VP2 poliovirus proteins effectively elicited mucosal immunity. Plant Cell Tissue and Organ Culture, 2022. 148(3): p. 545-556.	excluded (used the IPV screening instruments only for outcomes measurements not evaluating measurement properties)
510	Bonache, H., R. Gonzalez-Mendez, and B. Krahé, Adult Attachment Styles, Destructive Conflict Resolution, and the Experience of Intimate Partner Violence. J Interpers Violence, 2019. 34(2): p. 287-309.	excluded (used the IPV screening instruments only for outcomes measurements not evaluating measurement properties)
511	Bonache, H., G. Ramírez-Santana, and R. Gonzalez-Mendez, Conflict resolution styles and teen dating violence. Int J Clin Health Psychol, 2016. 16(3): p. 276-286.	excluded (used the IPV screening instruments only for outcomes measurements not evaluating measurement properties)
512	Bonar, E.E., et al., Blackouts among risky drinking adolescents: Associations with sexual assault, peer influences, and substance use. Alcoholism: Clinical and Experimental Research, 2017. 41: p. 97A.	excluded (used the IPV screening instruments only for outcomes measurements not evaluating measurement properties)
513	Bonar, E.E., et al., Individual and Social Factors Related to Trajectories of Blackouts among Underage Drinkers in the Emergency Department. Alcohol Alcohol, 2019. 54(4): p. 370-377.	excluded (used the IPV screening instruments only for outcomes measurements not evaluating measurement properties)
514	Bond, L. and S. Semaan, At risk for HIV infection: incarcerated women in a county jail in Philadelphia. Women & health, 1996. 24(4): p. 27-45.	excluded (used the IPV screening instruments only for outcomes measurements not evaluating measurement properties)
515	Bondade, S., et al., Intimate Partner Violence and Psychiatric Comorbidity in Infertile Women - A Cross-Sectional Hospital Based Study. Indian J Psychol Med, 2018. 40(6): p. 540-546.	excluded (used the IPV screening instruments only for outcomes measurements not evaluating measurement properties)
516	Bonhomme, S. and M. Ratcliffe, Working together toward the issue of conjugal violence: the work of an interdisciplinary task force. Canadian journal of nursing leadership, 1999. 12(1): p. 23-6.	excluded (used the IPV screening instruments only for outcomes measurements not evaluating measurement properties)
517	Bonneux, L., et al., Risk factors for infection with human immmunodeficiency virus among European expatriates in Africa. BMJ (Clinical research ed.), 1988. 297(6648): p. 581-4.	excluded (used the IPV screening instruments only for outcomes measurements not evaluating measurement properties)
518	Bonomi, A.E., et al., Health outcomes in women with physical and sexual intimate partner violence exposure. Journal of Womens Health, 2007. 16(7): p. 987-997.	excluded (used the IPV screening instruments only for outcomes measurements not evaluating measurement properties)
519	Bonomi, A.E., et al., The Abuse Litmus Test: A Classroom Tool to Assess Power and Control in On-Screen Relationships. Family Relations, 2017. 66(1): p. 154-165.	excluded (used the IPV screening instruments only for outcomes measurements not evaluating measurement properties)
520	Bonomi, A.E., et al., Ascertainment of intimate partner violence in women seeking legal protection. Am J Prev Med, 2005. 28(1): p. 52-8.	excluded (used the IPV screening instruments only for outcomes measurements not evaluating measurement properties)
521	Bonomi, A.E., et al., Use of brief tools to measure depressive symptoms in women with a history of intimate partner violence. Nursing Research, 2008. 57(3): p. 150-156.	excluded (used the IPV screening instruments only for outcomes measurements not evaluating measurement properties)
522	Boobpamala, S., P. Kongvattananon, and C. Somprasert, Early Management of Depression in Adolescent Pregnancy: An Integrative Review. Journal of Behavioral Science, 2019. 14(1): p. 97-113.	excluded (used the IPV screening instruments only for outcomes measurements not evaluating measurement properties)
523	Booth, A.T., et al., A culturally safe referral service for at-risk mothers and infants in marginalised, Aboriginal, and Culturally and Linguistically Diverse families. Australian health review : a publication of the Australian Hospital Association, 2022.	excluded (used the IPV screening instruments only for outcomes measurements not evaluating measurement properties)
524	Borowsky, I.W. and M. Ireland, Parental screening for intimate partner violence by pediatricians and family physicians. Pediatrics, 2002. 110(3): p. 509-16.	excluded (used the IPV screening instruments only for outcomes measurements not evaluating measurement properties)
525	Borsky, A.E. and E. Zhang, Screening for Intimate Partner Violence, Elder Abuse, and Abuse of Vulnerable Adults. Am Fam Physician, 2019. 99(10): p. 649-650.	excluded (used the IPV screening instruments only for outcomes measurements not evaluating measurement properties)
526	Bos, D., Popular geopolitics 'beyond the screen': BringingModern Warfareto the city. Environment and Planning C-Politics and Space, 2021. 39(1): p. 94-113.	excluded (used the IPV screening instruments only for outcomes measurements not evaluating measurement properties)
527	Botelho, R., et al., Brief interventions for alcohol misuse. Prim Care, 2011. 38(1): p. 105-123.	excluded (used the IPV screening instruments only for outcomes measurements not evaluating measurement properties)
528	Bounds, D., et al., Listening to the "HITS:" Screening for IPV in African American Co-Parents of Young Children. J Interpers Violence, 2022. 37(15-16): p. Np14411-np14430.	excluded (used the IPV screening instruments only for outcomes measurements not evaluating measurement properties)
529	Bourey, C., et al., Systematic review of structural interventions for intimate partner violence in low- and middle-income countries: organizing evidence for prevention. BMC Public Health, 2015. 15: p. 1165.	excluded (used the IPV screening instruments only for outcomes measurements not evaluating measurement properties)
530	Boursnell, M. and S. Prosser, Increasing identification of domestic violence in emergency departments: A collaborative contribution to increasing the quality of practice of emergency nurses. Contemporary Nurse, 2010. 35(1): p. 35-46.	excluded (used the IPV screening instruments only for outcomes measurements not evaluating measurement properties)
531	Bowen, E., et al., Domestic violence risk during and after pregnancy: findings from a British longitudinal study. Bjog-an International Journal of Obstetrics and Gynaecology, 2005. 112(8): p. 1083-1089.	excluded (used the IPV screening instruments only for outcomes measurements not evaluating measurement properties)
532	Bowen, E. and C. Swift, The Prevalence and Correlates of Partner Violence Used and Experienced by Adults With Intellectual Disabilities: A Systematic Review and Call to Action. Trauma Violence Abuse, 2019. 20(5): p. 693-705.	excluded (used the IPV screening instruments only for outcomes measurements not evaluating measurement properties)
533	Bowler, C., Intimate Partner Violence and Posttraumatic Stress Disorder Symptoms Among College Women. 2018, Walden University: Ann Arbor. p. 102.	excluded (used the IPV screening instruments only for outcomes measurements not evaluating measurement properties)
534	Boxer, P., R.L. Gullan, and A. Mahoney, Adolescents' physical aggression toward parents in a clinic-referred sample. J Clin Child Adolesc Psychol, 2009. 38(1): p. 106-16.	excluded (used the IPV screening instruments only for outcomes measurements not evaluating measurement properties)
535	Boy, A., Intimate partner violence among Latinas in central Alabama: Sociodemographic characteristics, perceptions of abuse, and help-seeking behaviors. 2010, The University of Alabama at Birmingham: Ann Arbor. p. 163.	included	excluded (no target population)
536	Boy, A. and H.M. Salihu, Intimate partner violence and birth outcomes: a systematic review. Int J Fertil Womens Med, 2004. 49(4): p. 159-64.	excluded (used the IPV screening instruments only for outcomes measurements not evaluating measurement properties)
537	Boyd, J. and A.S. Willman, Domestic abuse screening in military primary care. Bmj Military Health, 2021.	excluded (used the IPV screening instruments only for outcomes measurements not evaluating measurement properties)
538	Boyda, D., D. McFeeters, and M. Shevlin, Intimate partner violence, sexual abuse, and the mediating role of loneliness on psychosis. Psychosis-Psychological Social and Integrative Approaches, 2015. 7(1): p. 1-13.	excluded (used the IPV screening instruments only for outcomes measurements not evaluating measurement properties)
539	Boyle, A. and P.B. Jones, The acceptability of routine inquiry about domestic violence towards women: a survey in three healthcare settings. British Journal of General Practice, 2006. 56(525): p. 258-261.	excluded (used the IPV screening instruments only for outcomes measurements not evaluating measurement properties)
540	Boyle, Q., et al., Ethicolegal considerations of screening for brain injury in women who have experienced intimate partner violence. J Law Biosci, 2022. 9(2): p. lsac023.	excluded (used the IPV screening instruments only for outcomes measurements not evaluating measurement properties)
541	Boynton-Jarrett, R., et al., Abuse in Childhood and Risk of Uterine Leiomyoma The Role of Emotional Support in Biologic Resilience. Epidemiology, 2011. 22(1): p. 6-14.	excluded (used the IPV screening instruments only for outcomes measurements not evaluating measurement properties)
542	Brackley, M.H., G.B. Williams, and C.C. Wei, Substance abuse interface with intimate partner violence: what treatment programs need to know. Nurs Clin North Am, 2010. 45(4): p. 581-9, vi.	excluded (used the IPV screening instruments only for outcomes measurements not evaluating measurement properties)
543	Bradford, A.B., A.J. Hawkins, and J. Acker, If We Build It, They Will Come: Exploring Policy and Practice Implications of Public Support for Couple and Relationship Education for Lower Income and Relationally Distressed Couples. Family Process, 2015. 54(4): p. 639-654.	excluded (used the IPV screening instruments only for outcomes measurements not evaluating measurement properties)
544	Bradshaw, B.J. and S. Edwards, Antibody isotype responses to experimental infection with bovine herpesvirus 1 in calves with colostrally derived antibody. Veterinary microbiology, 1996. 53(1-2): p. 143-51.	excluded (used the IPV screening instruments only for outcomes measurements not evaluating measurement properties)
545	Brahms, E., et al., Effects of an alcohol intervention on drinking among female college students with and without a recent history of sexual violence. Addictive Behaviors, 2011. 36(12): p. 1325-1328.	excluded (used the IPV screening instruments only for outcomes measurements not evaluating measurement properties)
546	Braksmajer, A., et al., Pre-exposure Prophylaxis Use Among Men Who Have Sex with Men Experiencing Partner Violence. AIDS Behav, 2020. 24(8): p. 2299-2306.	excluded (used the IPV screening instruments only for outcomes measurements not evaluating measurement properties)
547	Brandl, B. and D.L. Horan, Domestic violence in later life: An overview for health care providers. Women & Health, 2002. 35(2-3): p. 41-54.	excluded (used the IPV screening instruments only for outcomes measurements not evaluating measurement properties)
548	Brannen, S.J., et al., Spouse abuse: physician guidelines to identification, diagnosis, and management in the uniformed services. Mil Med, 1999. 164(1): p. 30-6.	excluded (used the IPV screening instruments only for outcomes measurements not evaluating measurement properties)
549	Bratanich, A., et al., Comparison of three serological techniques for the diagnosis of bovine herpesvirus type 1: serum neutralization, enzyme-linked immunosorbent assay and indirect immunofluorescence. Revista Argentina de microbiologia, 1990. 22(4): p. 192-8.	excluded (used the IPV screening instruments only for outcomes measurements not evaluating measurement properties)
550	Bregulla, J.L., M. Hanisch, and B. Pfleiderer, Dentists' Competence and Knowledge on Domestic Violence and How to Improve It-A Review. Int J Environ Res Public Health, 2022. 19(7).	excluded (used the IPV screening instruments only for outcomes measurements not evaluating measurement properties)
551	Brenner, C., et al., Men's reproductive coercion of women: prevalence, experiences, and coping strategies-a mixed method study in urban health facilities in Leon, Nicaragua. Bmc Womens Health, 2021. 21(1).	excluded (used the IPV screening instruments only for outcomes measurements not evaluating measurement properties)
552	Bressler, C.J., et al., Identifying Children at Risk for Maltreatment Using Emergency Medical Services' Data: An Exploratory Study. Child Maltreatment, 2022.	excluded (used the IPV screening instruments only for outcomes measurements not evaluating measurement properties)
553	Brewer, A., et al., A need for trauma informed care in sexually transmitted disease clinics. Public Health Nurs, 2020. 37(5): p. 696-704.	excluded (used the IPV screening instruments only for outcomes measurements not evaluating measurement properties)
554	Brickell, T.A., et al., Aggression in Military Members With Mild Traumatic Brain Injury and Post-Traumatic Stress Disorder Is Associated With Intimate Partner Health-Related Quality of Life. Womens Health Issues, 2022. 32(5): p. 526-533.	excluded (used the IPV screening instruments only for outcomes measurements not evaluating measurement properties)
555	Brickley, E.B., et al., Intestinal antibody responses to a live oral poliovirus vaccine challenge among adults previously immunized with inactivated polio vaccine in Sweden. BMJ Glob Health, 2019. 4(4): p. e001613.	excluded (used the IPV screening instruments only for outcomes measurements not evaluating measurement properties)
556	Brienza, R.S., et al., Evaluation of a women's safe shelter experience to teach internal medicine residents about intimate partner violence. Journal of General Internal Medicine, 2005. 20(6): p. 536-540.	excluded (used the IPV screening instruments only for outcomes measurements not evaluating measurement properties)
557	Brigham, S.H. and C.R. Rossi, Cell-mediated cytotoxicity of peripheral blood mononuclear cells stimulated in vitro for infectious bovine rhinotracheitis virus-infected cells. Veterinary immunology and immunopathology, 1986. 13(3): p. 203-12.	excluded (used the IPV screening instruments only for outcomes measurements not evaluating measurement properties)
558	Bright, A.M., O. Doody, and T. Tuohy, Women with perinatal suicidal ideation-A scoping review of the biopsychosocial risk factors to inform health service provision and research. PLoS One, 2022. 17(9): p. e0274862.	excluded (used the IPV screening instruments only for outcomes measurements not evaluating measurement properties)
559	Bright, M.A., et al., Streamlining Universal Prenatal Screening for Risk for Adverse Birth Outcomes. Matern Child Health J, 2022. 26(5): p. 1022-1029.	excluded (used the IPV screening instruments only for outcomes measurements not evaluating measurement properties)
560	Bright, M.A., et al., Bridging Prenatal and Pediatric Care: A Proposed Simple Yet Novel Approach to Preventing Family Violence. J Pediatr, 2020. 224: p. 133-136.	excluded (used the IPV screening instruments only for outcomes measurements not evaluating measurement properties)
561	Brignone, E., et al., Suicidal ideation and behaviors among women veterans with recent exposure to intimate partner violence. Gen Hosp Psychiatry, 2018. 55: p. 60-64.	excluded (used the IPV screening instruments only for outcomes measurements not evaluating measurement properties)
562	Brignone, L. and A.M. Gomez, Access to domestic violence advocacy by race, ethnicity and gender: The impact of a digital warm handoff from the emergency department. Plos One, 2022. 17(3).	excluded (used the IPV screening instruments only for outcomes measurements not evaluating measurement properties)
563	Briones-Vozmediano, E., et al., Challenges to Detecting and Addressing Intimate Partner Violence Among Roma Women in Spain: Perspectives of Primary Care Providers. Journal of Interpersonal Violence, 2021. 36(19-20): p. NP10433-NP10452.	excluded (used the IPV screening instruments only for outcomes measurements not evaluating measurement properties)
564	Brismar, B. and K. Tunér, Battered women. A surgical problem. Acta Chir Scand, 1982. 148(2): p. 103-5.	excluded (used the IPV screening instruments only for outcomes measurements not evaluating measurement properties)
565	Brittain, K., et al., Factors associated with alcohol use prior to and during pregnancy among HIV-infected pregnant women in Cape Town, South Africa. Drug Alcohol Depend, 2017. 173: p. 69-77.	excluded (used the IPV screening instruments only for outcomes measurements not evaluating measurement properties)
566	Brittain, K., et al., Impact of adverse childhood experiences on women's psychosocial and HIV-related outcomes and early child development in their offspring. Glob Public Health, 2022. 17(11): p. 2779-2791.	excluded (used the IPV screening instruments only for outcomes measurements not evaluating measurement properties)
567	Brock, K.V. and L.N. Potgieter, Rapid fluorescence detection of in situ hybridization with biotinylated bovine herpesvirus-1 DNA probes. Journal of veterinary diagnostic investigation : official publication of the American Association of Veterinary Laboratory Diagnosticians, Inc, 1989. 1(1): p. 34-8.	excluded (used the IPV screening instruments only for outcomes measurements not evaluating measurement properties)
568	Brockie, T.N., et al., The Relationship of Adverse Childhood Experiences to PTSD, Depression, Poly-Drug Use and Suicide Attempt in Reservation-Based Native American Adolescents and Young Adults. American Journal of Community Psychology, 2015. 55(3-4): p. 411-421.	excluded (used the IPV screening instruments only for outcomes measurements not evaluating measurement properties)
569	Brokaw, J., et al., Health status and intimate partner violence: a cross-sectional study. Ann Emerg Med, 2002. 39(1): p. 31-8.	excluded (used the IPV screening instruments only for outcomes measurements not evaluating measurement properties)
570	Bronson, J. and R. Reviere, Pregnancy-Associated Deaths in Virginia Due to Homicides, Suicides, and Accidental Overdoses Compared With Natural Causes. Violence against Women, 2017. 23(13): p. 1620-1637.	excluded (used the IPV screening instruments only for outcomes measurements not evaluating measurement properties)
571	Brooks, R.D., et al., Intimate partner violence among HIV-positive women in Nairobi, Kenya. Int J Womens Health, 2019. 11: p. 451-461.	excluded (used the IPV screening instruments only for outcomes measurements not evaluating measurement properties)
572	Broughton, S., M. Ford-Gilboe, and C. Varcoe, Mothering in the context of intimate partner violence: A feminist intersectional critique of the nursing literature. J Adv Nurs, 2022. 78(12): p. 3974-3986.	excluded (used the IPV screening instruments only for outcomes measurements not evaluating measurement properties)
573	Brouwer, A.F., et al., The role of time-varying viral shedding in modelling environmental surveillance for public health: revisiting the 2013 poliovirus outbreak in Israel. J R Soc Interface, 2022. 19(190): p. 20220006.	excluded (used the IPV screening instruments only for outcomes measurements not evaluating measurement properties)
574	Brown, A., Domestic violence. Working with the spouse abuser. N C Med J, 1997. 58(5): p. 324-5.	excluded (used the IPV screening instruments only for outcomes measurements not evaluating measurement properties)
575	Brown, A., et al., The longitudinal association of adolescent dating violence with psychiatric disorders and functioning. J Interpers Violence, 2009. 24(12): p. 1964-79.	excluded (used the IPV screening instruments only for outcomes measurements not evaluating measurement properties)
576	Brown, A.L., V.L. Banyard, and M.M. Moynihan, College Students as Helpful Bystanders Against Sexual Violence: Gender, Race, and Year in College Moderate the Impact of Perceived Peer Norms. Psychology of Women Quarterly, 2014. 38(3): p. 350-362.	excluded (used the IPV screening instruments only for outcomes measurements not evaluating measurement properties)
577	Brown, A.N., Some Interventions to Shift Meta-Norms Are Effective for Changing Behaviors in Low- and Middle-Income Countries: A Rapid Systematic Review. Int J Environ Res Public Health, 2022. 19(12).	excluded (used the IPV screening instruments only for outcomes measurements not evaluating measurement properties)
578	Brown, C.A., Evidenced based best practice for intimate partner violence screening by nurse practitioners in the primary care setting. 2011, North Dakota State University: Ann Arbor. p. 51.	excluded (used the IPV screening instruments only for outcomes measurements not evaluating measurement properties)
579	Brown, D.R., et al., Detection of multiple human papillomavirus types in condylomata acuminata lesions from otherwise healthy and immunosuppressed patients. Journal of Clinical Microbiology, 1999. 37(10): p. 3316-3322.	excluded (used the IPV screening instruments only for outcomes measurements not evaluating measurement properties)
580	Brown, H.L., et al., Black Lives and the Police. Journal of the National Medical Association, 2021. 113(4): p. 392-395.	excluded (used the IPV screening instruments only for outcomes measurements not evaluating measurement properties)
581	Brown, J.B., et al., Development of the Woman Abuse Screening Tool for use in family practice. Fam Med, 1996. 28(6): p. 422-8.	included	excluded (no target population)
582	Brown, J.B., et al., [Screening for violence against women. Validation and feasibility studies of a French screening tool]. Can Fam Physician, 2001. 47: p. 988-95.	excluded (used the IPV screening instruments only for outcomes measurements not evaluating measurement properties)
583	Brown, J.B., et al., Determination of violence against women - Validity and reliability testing of a french language assessment instrument. Canadian Family Physician, 2001. 47: p. 988-995.	included	excluded (no target population)
584	Brown, L.K., et al., Screening practices for adolescent dating violence. J Interpers Violence, 2007. 22(4): p. 456-64.	excluded (used the IPV screening instruments only for outcomes measurements not evaluating measurement properties)
585	Brown, M.J., S. Weitzen, and K.L. Lapane, Association between intimate partner violence and preventive screening among women. J Womens Health (Larchmt), 2013. 22(11): p. 947-52.	excluded (used the IPV screening instruments only for outcomes measurements not evaluating measurement properties)
586	Brown, S.J., et al., Maternal health study: a prospective cohort study of nulliparous women recruited in early pregnancy. BMC pregnancy and childbirth, 2006. 6: p. 12-12.	excluded (used the IPV screening instruments only for outcomes measurements not evaluating measurement properties)
587	Brown, T., et al., A Trauma-Informed Approach to the Medical History: Teaching Trauma-Informed Communication Skills to First-Year Medical and Dental Students. MedEdPORTAL, 2021. 17: p. 11160.	excluded (used the IPV screening instruments only for outcomes measurements not evaluating measurement properties)
588	Brown, T.G., et al., The comparability of male violent substance abusers in violence or substance abuse treatment. Journal of Family Violence, 1999. 14(3): p. 297-314.	excluded (used the IPV screening instruments only for outcomes measurements not evaluating measurement properties)
589	Brown, T.G., et al., The incidence and characteristics of violent men in substance abuse treatment. Addict Behav, 1998. 23(5): p. 573-86.	excluded (used the IPV screening instruments only for outcomes measurements not evaluating measurement properties)
590	Browne, F.A., et al., mHealth versus face-to-face: study protocol for a randomized trial to test a gender- focused intervention for young African American women at risk for HIV in North Carolina. Bmc Public Health, 2018. 18.	excluded (used the IPV screening instruments only for outcomes measurements not evaluating measurement properties)
591	Bruder, M., Factors influencing family medicine residents' screening for intimate partner violence. 2013, Indiana State University: Ann Arbor. p. 105.	excluded (used the IPV screening instruments only for outcomes measurements not evaluating measurement properties)
592	Bruno, L., et al., Heroes and others: tensions and challenges in implementing Mentors in Violence Prevention in Swedish schools. Journal of Gender-Based Violence, 2020. 4(2): p. 141-155.	excluded (used the IPV screening instruments only for outcomes measurements not evaluating measurement properties)
593	Brunton, G., et al., Psychosocial predictors, assessment, and outcomes of cosmetic procedures: a systematic rapid evidence assessment. Aesthetic Plast Surg, 2014. 38(5): p. 1030-40.	excluded (used the IPV screening instruments only for outcomes measurements not evaluating measurement properties)
594	Brunton, R. and R. Dryer, Child Sexual Abuse and Pregnancy: A Systematic Review of the Literature. Child Abuse & Neglect, 2021. 111.	excluded (used the IPV screening instruments only for outcomes measurements not evaluating measurement properties)
595	Bryant, S.A. and G.A. Spencer, Domestic violence: what do nurse practitioners think? J Am Acad Nurse Pract, 2002. 14(9): p. 421-7.	excluded (used the IPV screening instruments only for outcomes measurements not evaluating measurement properties)
596	Brzank, P. and B. Blaettner, Screening for intimate partner violence against women. Bundesgesundheitsblatt-Gesundheitsforschung-Gesundheitsschutz, 2010. 53(2-3): p. 221-232.	excluded (used the IPV screening instruments only for outcomes measurements not evaluating measurement properties)
597	Brzank, P., H. Hellbernd, and U. Maschewsky-Schneider, Domestic violence against women: Negative health consequences and need for care-results of an inquiry among first-aid-patients. Gesundheitswesen, 2004. 66(3): p. 164-169.	excluded (used the IPV screening instruments only for outcomes measurements not evaluating measurement properties)
598	Brzank, P., K. Liepe, and B. Blattner, Teen dating violence: Prevalence and health impairment. Atencion Primaria, 2013. 45: p. 75.	excluded (used the IPV screening instruments only for outcomes measurements not evaluating measurement properties)
599	Btoush, R., J.C. Campbell, and K.M. Gebbie, Care provided in visits coded for intimate partner violence in a national survey of emergency departments. Womens Health Issues, 2009. 19(4): p. 253-62.	excluded (used the IPV screening instruments only for outcomes measurements not evaluating measurement properties)
600	Buchanan, C., K. Kingsley, and R.J. Everett, Longitudinal Curricular Assessment of Knowledge and Awareness of Intimate Partner Violence among First-Year Dental Students. Int J Environ Res Public Health, 2021. 18(11).	excluded (used the IPV screening instruments only for outcomes measurements not evaluating measurement properties)
601	Buchholz, K.R., et al., Associations between PTSD and intimate partner and non-partner aggression among substance using veterans in specialty mental health. Addict Behav, 2017. 64: p. 194-199.	excluded (used the IPV screening instruments only for outcomes measurements not evaluating measurement properties)
602	Buckler, A. and J. Bernhard, Screening for intimate partner violence and abuse of elderly and vulnerable adults. Am Fam Physician, 2013. 87(8): p. 577-8.	excluded (used the IPV screening instruments only for outcomes measurements not evaluating measurement properties)
603	Budd, A.S., et al., Long-term consequences of interpersonal violence experiences on treatment engagement and health status in people living with HIV. Aids, 2021. 35(5): p. 801-809.	excluded (used the IPV screening instruments only for outcomes measurements not evaluating measurement properties)
604	Budhathoki, N., et al., Violence against women by their husband and postpartum depression. Journal of Nepal Health Research Council, 2012. 10(22): p. 176-80.	excluded (used the IPV screening instruments only for outcomes measurements not evaluating measurement properties)
605	Budhwani, H. and K.R. Hearld, Muslim Women's Experiences with Stigma, Abuse, and Depression: Results of a Sample Study Conducted in the United States. J Womens Health (Larchmt), 2017. 26(5): p. 435-441.	excluded (used the IPV screening instruments only for outcomes measurements not evaluating measurement properties)
606	Budu-Ainooson, A., et al., Use of Support Services and Help-Seeking Behaviors Among Abused Ghanaian Women with Disabilities. Journal of Family Violence, 2020. 35(8): p. 815-826.	excluded (used the IPV screening instruments only for outcomes measurements not evaluating measurement properties)
607	Bueso-Izquierdo, N., et al., Prevalence and Nature of Structural Brain Abnormalities in Batterers: A Magnetic Resonance Imaging Study. International Journal of Forensic Mental Health, 2019. 18(3): p. 220-227.	excluded (used the IPV screening instruments only for outcomes measurements not evaluating measurement properties)
608	Buitelaar, N.J.L., et al., Screening for ADHD Among Offenders of Intimate Partner Violence. International Journal of Forensic Mental Health, 2016. 15(3): p. 256-264.	excluded (used the IPV screening instruments only for outcomes measurements not evaluating measurement properties)
609	Bullock, L., et al., Abuse disclosure in privately and medicaid-funded pregnant women. J Midwifery Womens Health, 2006. 51(5): p. 361-369.	excluded (used the IPV screening instruments only for outcomes measurements not evaluating measurement properties)
610	Bullock, L.F., M.K. Libbus, and M.R. Sable, Battering and breastfeeding in a WIC population. The Canadian journal of nursing research = Revue canadienne de recherche en sciences infirmieres, 2001. 32(4): p. 43-56.	excluded (used the IPV screening instruments only for outcomes measurements not evaluating measurement properties)
611	Bulut, S.D., et al., The Relationship Between Postpartum Depression and Intimate Partner Violence. Journal of Clinical and Analytical Medicine, 2017. 8(2): p. 164-167.	excluded (used the IPV screening instruments only for outcomes measurements not evaluating measurement properties)
612	Bumiller, K., The Nexus of Domestic Violence Reform and Social Science: From Instrument of Social Change to Institutionalized Surveillance, in Annual Review of Law and Social Science, Vol 6, J. Hagan, K.L. Scheppele, and T.R. Tyker, Editors. 2010. p. 173-193.	excluded (used the IPV screening instruments only for outcomes measurements not evaluating measurement properties)
613	Bunting, L., Sexual offences against children: An exploration of attrition in the Northern Ireland criminal justice system. Child Abuse & Neglect, 2008. 32(12): p. 1109-1118.	excluded (used the IPV screening instruments only for outcomes measurements not evaluating measurement properties)
614	Burge, S.K., F.D. Schneider, and L. Ivy, Patients' advice to physicians about intervening in family conflict. Annals of Family Medicine, 2005. 3(3): p. 248-254.	excluded (used the IPV screening instruments only for outcomes measurements not evaluating measurement properties)
615	Burgo, C.L., et al., Assessing adolescent dating violence in the yourlife project: Proposal of an instrument for spanish-speaking countries. International Journal of Environmental Research and Public, 2021. 18(13).	included	excluded (no measurement properties)
616	Burgos, D., et al., [Types and severity of partner violence against women living in the community in Cali, Colombia]. Rev Salud Publica (Bogota), 2012. 14(3): p. 377-89.	excluded (used the IPV screening instruments only for outcomes measurements not evaluating measurement properties)
617	Burgos-Soto, J., et al., Intimate partner sexual and physical violence among women in Togo, West Africa: prevalence, associated factors, and the specific role of HIV infection. Glob Health Action, 2014. 7: p. 23456.	excluded (used the IPV screening instruments only for outcomes measurements not evaluating measurement properties)
618	Burmen, B., G. Olilo, and E.M. Makanga, Victims and Perpetrators of Intimate Partner Violence Among Sexually Active Youth in a Community With a High HIV Prevalence in Western Kenya. The East African health research journal, 2018. 2(2): p. 79-90.	excluded (used the IPV screening instruments only for outcomes measurements not evaluating measurement properties)
619	Burnett, C. and L. Bacchus, Women find safety planning more useful than referrals in a maternal and child health IPV intervention. Evid Based Nurs, 2016. 19(2): p. 43.	excluded (used the IPV screening instruments only for outcomes measurements not evaluating measurement properties)
620	Burnett, C., et al., "It Doesn't Freak Us Out the Way It Used to": An Evaluation of the Domestic Violence Enhanced Home Visitation Program to Inform Practice and Policy Screening for IPV. J Interpers Violence, 2021. 36(13-14): p. Np7488-np7515.	excluded (used the IPV screening instruments only for outcomes measurements not evaluating measurement properties)
621	Burnette, M.L., et al., Violence perpetration and childhood abuse among men and women in substance abuse treatment. Journal of Substance Abuse Treatment, 2008. 35(2): p. 217-222.	excluded (used the IPV screening instruments only for outcomes measurements not evaluating measurement properties)
622	Burquier, R., et al., Partner violence: women trust health professionals. Revue medicale suisse, 2010. 6(239): p. 526-9.	excluded (used the IPV screening instruments only for outcomes measurements not evaluating measurement properties)
623	Burr, H., M. Formazin, and A. Pohrt, Methodological and conceptual issues regarding occupational psychosocial coronary heart disease epidemiology. Scandinavian Journal of Work Environment & Health, 2016. 42(3): p. 251-255.	excluded (used the IPV screening instruments only for outcomes measurements not evaluating measurement properties)
624	Burruss-Cousins, K.M., The Interplay of Home Visitors’ Personal and Professional Identities in Effectively Screening and Supporting Women Around Sensitive Topics. 2022, University of Maryland, Baltimore: Ann Arbor. p. 159.	excluded (used the IPV screening instruments only for outcomes measurements not evaluating measurement properties)
625	Burry, K., N. Thorburn, and A. Jury, 'I had no control over my body': Women's experiences of reproductive coercion in Aotearoa New Zealand. Aotearoa New Zealand Social Work, 2020. 32(1): p. 17-31.	excluded (used the IPV screening instruments only for outcomes measurements not evaluating measurement properties)
626	Burston, A., Action will boost awareness and training on domestic abuse. Nurs Stand, 2016. 30(40): p. 32.	excluded (used the IPV screening instruments only for outcomes measurements not evaluating measurement properties)
627	Burton, C.W. and K.E. Carlyle, Screening and intervening: evaluating a training program on intimate partner violence and reproductive coercion for family planning and home visiting providers. Fam Community Health, 2015. 38(3): p. 227-39.	excluded (used the IPV screening instruments only for outcomes measurements not evaluating measurement properties)
628	Burton, C.W. and K.E. Carlyle, Increasing Screening for Intimate Partner Violence and Reproductive Coercion: Understanding Provider Motivations. Violence Against Women, 2021. 27(11): p. 1913-1929.	excluded (used the IPV screening instruments only for outcomes measurements not evaluating measurement properties)
629	Burton, C.W., et al., "It was Pretty Scary": The Theme of Fear in Young Adult Women's Descriptions of a History of Adolescent Dating Abuse. Issues in Mental Health Nursing, 2013. 34(11): p. 803-813.	excluded (used the IPV screening instruments only for outcomes measurements not evaluating measurement properties)
630	Bush, C.E. and R.F. Pritchett, A comparison of the genomes of bovine herpesvirus type 1 and pseudorabies virus. The Journal of general virology, 1985. 66 ( Pt 8): p. 1811-7.	excluded (used the IPV screening instruments only for outcomes measurements not evaluating measurement properties)
631	Butler, B., et al., Illinois trauma centers and community violence resources. J Emerg Trauma Shock, 2014. 7(1): p. 14-9.	excluded (used the IPV screening instruments only for outcomes measurements not evaluating measurement properties)
632	Butler, M.J., Domestic violence: a nursing imperative. J Holist Nurs, 1995. 13(1): p. 54-69.	excluded (used the IPV screening instruments only for outcomes measurements not evaluating measurement properties)
633	Caceres, B.A., et al., Lifetime Trauma and Cardiometabolic Risk in Sexual Minority Women. Journal of Womens Health, 2019. 28(9): p. 1200-1217.	excluded (used the IPV screening instruments only for outcomes measurements not evaluating measurement properties)
634	Cadman, L., et al., Barriers to cervical screening in women who have experienced sexual abuse: an exploratory study. Journal of Family Planning and Reproductive Health Care, 2012. 38(4): p. 214-220.	excluded (used the IPV screening instruments only for outcomes measurements not evaluating measurement properties)
635	Cadorna-Carlos, J., E. Vidor, and M.C. Bonnet, Randomized controlled study of fractional doses of inactivated poliovirus vaccine administered intradermally with a needle in the Philippines. Int J Infect Dis, 2012. 16(2): p. e110-6.	excluded (used the IPV screening instruments only for outcomes measurements not evaluating measurement properties)
636	Cafferky, B., Substance use and intimate partner violence: A meta-analysis. 2015, Kansas State University: Ann Arbor. p. 150.	excluded (used the IPV screening instruments only for outcomes measurements not evaluating measurement properties)
637	Cage, J., et al., The Effect of Exposure to Intimate Partner Violence on Children's Academic Functioning: A Systematic Review of the Literature. Journal of Family Violence, 2022. 37(8): p. 1337-1352.	excluded (used the IPV screening instruments only for outcomes measurements not evaluating measurement properties)
638	Caldentey, C., et al., Intimate partner violence among female drug users admitted to the general hospital: screening and prevalence. Adicciones, 2017. 29(3): p. 172-179.	included	excluded (no target population)
639	Calderon, S.H., et al., Cueing prenatal providers - Effects on discussions of intimate partner violence. American Journal of Preventive Medicine, 2008. 34(2): p. 134-137.	excluded (used the IPV screening instruments only for outcomes measurements not evaluating measurement properties)
640	Calderoni, F., et al., Organized crime groups: A systematic review of individual-level risk factors related to recruitment. Campbell Systematic Reviews, 2022. 18(1).	excluded (used the IPV screening instruments only for outcomes measurements not evaluating measurement properties)
641	Caldwell, D.H. and J. Gryczynski, Computerized Assessment Facilitates Disclosure of Sensitive HIV Risk Behaviors among African Americans Entering Substance Abuse Treatment. American Journal of Drug and Alcohol Abuse, 2012. 38(4): p. 365-369.	excluded (used the IPV screening instruments only for outcomes measurements not evaluating measurement properties)
642	Caleyachetty, R., et al., Maternal exposure to intimate partner violence and breastfeeding practices in 51 low-income and middle-income countries: A population-based cross-sectional study. PLoS Med, 2019. 16(10): p. e1002921.	excluded (used the IPV screening instruments only for outcomes measurements not evaluating measurement properties)
643	Callahan, J.L. and S.E. Borja, Psychological outcomes and measurement of maternal posttraumatic stress disorder during the perinatal period. Journal of Perinatal & Neonatal Nursing, 2008. 22(1): p. 49-59.	excluded (used the IPV screening instruments only for outcomes measurements not evaluating measurement properties)
644	Callan, A., M. Corbally, and R. McElvaney, A commentary on the challenges for nurses in identifying and responding to intimate partner violence amongst gay and bisexual men. Journal of Advanced Nursing, 2022.	excluded (used the IPV screening instruments only for outcomes measurements not evaluating measurement properties)
645	Callander, E.J., et al., Cost of intimate partner violence during pregnancy and postpartum to health services: a data linkage study in Queensland, Australia. Arch Womens Ment Health, 2021. 24(5): p. 773-779.	excluded (used the IPV screening instruments only for outcomes measurements not evaluating measurement properties)
646	Calonge, N., Screening for family violence: what's an evidence-based doctor to do? Ann Intern Med, 2004. 141(1): p. 82-3.	excluded (used the IPV screening instruments only for outcomes measurements not evaluating measurement properties)
647	Calonge, N. and J.D. Allan, Screening for family and intimate partner violence - Response. Annals of Internal Medicine, 2004. 141(1): p. 82-82.	excluded (used the IPV screening instruments only for outcomes measurements not evaluating measurement properties)
648	Calonge, N. and U.S.P.S.T. Force, Screening for family and intimate partner violence: Recommendation statement. American Family Physician, 2004. 70(4): p. 747-751.	excluded (used the IPV screening instruments only for outcomes measurements not evaluating measurement properties)
649	Camacho, D., A Correlational Study of Student Nurse Perceptions on Intimate Partner Violence. 2015, Northcentral University: Ann Arbor. p. 128.	excluded (used the IPV screening instruments only for outcomes measurements not evaluating measurement properties)
650	Cameranesi, M., Battering typologies, attachment insecurity, and personality disorders: A comprehensive literature review. Aggression and Violent Behavior, 2016. 28: p. 29-46.	excluded (used the IPV screening instruments only for outcomes measurements not evaluating measurement properties)
651	Cameron, J., et al., Exploring the knowledge translation of domestic violence research: A literature review. Health & Social Care in the Community, 2020. 28(6): p. 1898-1914.	excluded (used the IPV screening instruments only for outcomes measurements not evaluating measurement properties)
652	Campbell, A.M., et al., Intimate Partner Violence and Pet Abuse: Responding Law Enforcement Officers' Observations and Victim Reports From the Scene. J Interpers Violence, 2021. 36(5-6): p. 2353-2372.	excluded (used the IPV screening instruments only for outcomes measurements not evaluating measurement properties)
653	Campbell, J., et al., Intimate partner violence and physical health consequences. Arch Intern Med, 2002. 162(10): p. 1157-63.	excluded (used the IPV screening instruments only for outcomes measurements not evaluating measurement properties)
654	Campbell, J., et al., Physical and nonphysical partner abuse and other risk factors for low birth weight among full term and preterm babies - A multiethnic case-control study. American Journal of Epidemiology, 1999. 150(7): p. 714-726.	excluded (used the IPV screening instruments only for outcomes measurements not evaluating measurement properties)
655	Campbell, J.C., et al., The Effects of Intimate Partner Violence and Probable Traumatic Brain Injury on Central Nervous System Symptoms. J Womens Health (Larchmt), 2018. 27(6): p. 761-767.	excluded (used the IPV screening instruments only for outcomes measurements not evaluating measurement properties)
656	Campbell, J.C. and L.A. Lewandowski, Mental and physical health effects of intimate partner violence on women and children. Psychiatr Clin North Am, 1997. 20(2): p. 353-74.	excluded (used the IPV screening instruments only for outcomes measurements not evaluating measurement properties)
657	Campbell, M.A., C. Gill, and D. Ballucci, Informing Police Response to Intimate Partner Violence: Predictors of Perceived Usefulness of Risk Assessment Screening. Journal of Police and Criminal Psychology, 2018. 33(2): p. 175-187.	excluded (used the IPV screening instruments only for outcomes measurements not evaluating measurement properties)
658	Campbell, R., et al., The co-occurrence of childhood sexual abuse, adult sexual assault, intimate partner violence, and sexual harassment: A mediational model of posttraumatic stress disorder and physical health outcomes. Journal of Consulting and Clinical Psychology, 2008. 76(2): p. 194-207.	excluded (used the IPV screening instruments only for outcomes measurements not evaluating measurement properties)
659	Campbell, R., et al., Gynecological health impact of sexual assault. Res Nurs Health, 2006. 29(5): p. 399-413.	excluded (used the IPV screening instruments only for outcomes measurements not evaluating measurement properties)
660	Campbell, W.R., et al., Primary Care of Men Who Have Sex With Men in the US Military in the Post-Don't Ask, Don't Tell Era: A Review of Recent Progress, Health Needs, and Challenges. Military Medicine, 2017. 182(3-4): p. E1603-E1611.	excluded (used the IPV screening instruments only for outcomes measurements not evaluating measurement properties)
661	Campos, M., et al., Role of interferon-gamma in inducing cytotoxicity of peripheral blood mononuclear leukocytes to bovine herpesvirus type 1 (BHV-1)-infected cells. Cellular immunology, 1989. 120(1): p. 259-69.	excluded (used the IPV screening instruments only for outcomes measurements not evaluating measurement properties)
662	Campos, M. and C.R. Rossi, Inability to detect a K cell in bovine peripheral blood leukocytes. Veterinary immunology and immunopathology, 1985. 8(4): p. 351-62.	excluded (used the IPV screening instruments only for outcomes measurements not evaluating measurement properties)
663	Campos, M. and C.R. Rossi, In vitro induction of cytotoxic lymphocytes from infectious bovine rhinotracheitis virus hyperimmune cattle. American journal of veterinary research, 1986. 47(11): p. 2411-4.	excluded (used the IPV screening instruments only for outcomes measurements not evaluating measurement properties)
664	Cancino, A., et al., Factors Associated with Psychiatric Comorbidity in Depression Patients in Primary Health Care in Chile. Depress Res Treat, 2018. 2018: p. 1701978.	excluded (used the IPV screening instruments only for outcomes measurements not evaluating measurement properties)
665	Candib, L.M., Primary violence prevention - Taking a deeper look. Journal of Family Practice, 2000. 49(10): p. 904-906.	excluded (used the IPV screening instruments only for outcomes measurements not evaluating measurement properties)
666	Candib, L.M., et al., Inquiring Into Our Past: When the Doctor Is a Survivor of Abuse. Family Medicine, 2012. 44(6): p. 416-424.	excluded (used the IPV screening instruments only for outcomes measurements not evaluating measurement properties)
667	Cannell, M.B., et al., Cross-sectional and longitudinal risk of physical impairment in a cohort of postmenopausal women who experience physical and verbal abuse. BMC Womens Health, 2015. 15: p. 98.	excluded (used the IPV screening instruments only for outcomes measurements not evaluating measurement properties)
668	Cannon, C.E.B., et al., Impacts of the COVID-19 Pandemic on Rural Survivors of Intimate Partner Violence. Psychological Trauma-Theory Research Practice and Policy, 2022.	excluded (used the IPV screening instruments only for outcomes measurements not evaluating measurement properties)
669	Cano, I., et al. OBSSESIVE RELATIONAL INTRUSION AND PERCEPTIONS OF STALKING IN SPANISH UNIVERSITY STIDENTS. in 11th (Inter)National Congress of Legal and Forensic Psychology. 2018. Granada, SPAIN.	excluded (used the IPV screening instruments only for outcomes measurements not evaluating measurement properties)
670	Cano Martín, L.M., et al., Prevalencia de Violencia de Género en mujeres que acuden a consultas de Atención Primaria. Revista Clínica de Medicina de Familia, 2010. 3(1): p. 10-17.	excluded (used the IPV screening instruments only for outcomes measurements not evaluating measurement properties)
671	Canturk, M., H. Faraji, and A.E. Tezcan, The Relationship between Childhood Traumas and Crime in Male Prisoners. Alpha Psychiatry, 2021. 22(1): p. 56-60.	excluded (used the IPV screening instruments only for outcomes measurements not evaluating measurement properties)
672	Cao, S., et al., Generational differences in the prevalence of postpartum depression among young Australians: a comparison of two cohorts born 17 years apart. Archives of Womens Mental Health, 2022. 25(1): p. 199-214.	excluded (used the IPV screening instruments only for outcomes measurements not evaluating measurement properties)
673	Capasso, A., R.J. DiClemente, and G.M. Wingood, Pregnancy Coercion as a Risk Factor for HIV and Other Sexually Transmitted Infections Among Young African American Women. J Acquir Immune Defic Syndr, 2019. 82 Suppl 2(2): p. S155-s161.	excluded (used the IPV screening instruments only for outcomes measurements not evaluating measurement properties)
674	Caplan, S. and R. Whittemore, Barriers to Treatment Engagement for Depression among Latinas. Issues in Mental Health Nursing, 2013. 34(6): p. 412-424.	excluded (used the IPV screening instruments only for outcomes measurements not evaluating measurement properties)
675	Cappellozza, B.I., et al., Effects of supplement amount, with or without calcium salts of fatty acids, on growth performance and intake behavior of grazing Bos indicus bulls. Transl Anim Sci, 2020. 4(2): p. 799-808.	excluded (used the IPV screening instruments only for outcomes measurements not evaluating measurement properties)
676	Caprara, G.L., et al., Does domestic violence during pregnancy influence the beginning of complementary feeding? Bmc Pregnancy and Childbirth, 2020. 20(1).	excluded (used the IPV screening instruments only for outcomes measurements not evaluating measurement properties)
677	Caralis, P.V. and R. Musialowski, Women's experiences with domestic violence and their attitudes and expectations regarding medical care of abuse victims. South Med J, 1997. 90(11): p. 1075-80.	excluded (used the IPV screening instruments only for outcomes measurements not evaluating measurement properties)
678	Carbone-López, K., C. Kruttschnitt, and R. Macmillan, Patterns of intimate partner violence and their associations with physical health, psychological distress, and substance use. Public Health Rep, 2006. 121(4): p. 382-92.	excluded (used the IPV screening instruments only for outcomes measurements not evaluating measurement properties)
679	Cardenas Castro, M. and S. Salinero Rates, Validation and factorial invariance test of obstetric violence scale in women from Chile. Interdisciplinaria, 2021. 38(2): p. 209-223.	excluded (used the IPV screening instruments only for outcomes measurements not evaluating measurement properties)
680	Cardoso, L.F., et al., Recent and emerging technologies: Implications for women's safety. Technology in Society, 2019. 58.	excluded (used the IPV screening instruments only for outcomes measurements not evaluating measurement properties)
681	Caridade, S. and S. Barros, Violência nas relações íntimas juvenis e ideação e comportamentos suicidas. Psicologia, Saúde & Doenças, 2018. 19(2): p. 323-336.	excluded (used the IPV screening instruments only for outcomes measurements not evaluating measurement properties)
682	Carlos Sierra, J., et al., Validation of a reduced Spanish version of the Index of Spouse Abuse. International Journal of Clinical and Health Psychology, 2011. 11(2): p. 363-383.	included	excluded (no target population)
683	Carlson, B.E., L.A. McNutt, and D.Y. Choi, Childhood and adult abuse among women in primary health care - Effects on mental health. Journal of Interpersonal Violence, 2003. 18(8): p. 924-941.	excluded (used the IPV screening instruments only for outcomes measurements not evaluating measurement properties)
684	Carlson, B.E., et al., Intimate partner abuse and mental health - The role of Social Support and other protective factors. Violence against Women, 2002. 8(6): p. 720-745.	excluded (used the IPV screening instruments only for outcomes measurements not evaluating measurement properties)
685	Carlson, J. and E.A. Casey, Perceptions of Men Who Have Perpetrated Intimate Partner Violence on Creating a Transition to Fatherhood Program. Journal of Family Violence, 2018. 33(7): p. 457-468.	excluded (used the IPV screening instruments only for outcomes measurements not evaluating measurement properties)
686	Carlson, R.G., N.J. Wheeler, and J.J. Adams, The Influence of Individual-Oriented Relationship Education on Equality and Conflict-Related Behaviors. Journal of Counseling and Development, 2018. 96(2): p. 144-154.	excluded (used the IPV screening instruments only for outcomes measurements not evaluating measurement properties)
687	Carmichael, H., L. Steward, and C.G. Velopulos, It doesn't just happen to "Other" people - An exploration of occupation and education level of women who die from intimate partner violence. Am J Surg, 2019. 218(4): p. 744-748.	excluded (used the IPV screening instruments only for outcomes measurements not evaluating measurement properties)
688	Carmona-Torres, J.M., et al., Health Professionals Who Suffer Intimate Partner Violence: A Descriptive, Multicenter, and Cross-Sectional Study. J Forensic Nurs, 2019. 15(1): p. 9-17.	excluded (used the IPV screening instruments only for outcomes measurements not evaluating measurement properties)
689	Carmona-Torres, J.M., B. Recio-Andrade, and M.A. Rodríguez-Borrego, Intimate partner violence among health professionals: distribution by autonomous communities in Spain. Rev Esc Enferm USP, 2017. 51: p. e03256.	excluded (used the IPV screening instruments only for outcomes measurements not evaluating measurement properties)
690	Carmona-Torres, J.M., B. Recio-Andrade, and M.A. Rodríguez-Borrego, Violence committed by intimate partners of physicians, nurses and nursing assistants. Int Nurs Rev, 2018. 65(3): p. 441-449.	excluded (used the IPV screening instruments only for outcomes measurements not evaluating measurement properties)
691	Carolyn Olson, E., V.I. Rickert, and L.L. Davidson, Identifying and supporting young women experiencing dating violence: what health practitioners should be doing NOW. J Pediatr Adolesc Gynecol, 2004. 17(2): p. 131-6.	excluded (used the IPV screening instruments only for outcomes measurements not evaluating measurement properties)
692	Carpena, M.X., et al., Sociodemographic, behavioral, and health-related risk factors for depression among men and women in a southern Brazilian city. Brazilian Journal of Psychiatry, 2019. 41(5): p. 396-402.	excluded (used the IPV screening instruments only for outcomes measurements not evaluating measurement properties)
693	Carpenter, G.L. and A.M. Stacks, Developmental effects of exposure to Intimate Partner Violence in early childhood: A review of the literature. Children and Youth Services Review, 2009. 31(8): p. 831-839.	excluded (used the IPV screening instruments only for outcomes measurements not evaluating measurement properties)
694	Carpenter, R., Dyadic and Ecological Associations With Intimate Partner Violence (IPV): Using Hierarchical Linear Modeling to Differentiate IPV from Community Crime. 2023, East Tennessee State University: Ann Arbor. p. 80.	excluded (used the IPV screening instruments only for outcomes measurements not evaluating measurement properties)
695	Carr, C.L., et al., Healthcare worker knowledge and opinion regarding intimate partner violence screening in an academic dermatology clinic: a survey study. Int J Womens Dermatol, 2022. 8(3): p. e025.	excluded (used the IPV screening instruments only for outcomes measurements not evaluating measurement properties)
696	Carrnona-Torres, J.M., B. Recio-Andrade, and M.A. Rodriguez-Borrego, Violence committed by intimate partners of physicians, nurses and nursing assistants. International Nursing Review, 2018. 65(3): p. 441-449.	excluded (used the IPV screening instruments only for outcomes measurements not evaluating measurement properties)
697	Carroll, M., et al., Knowledge, confidence, skills and practices among midwives in the republic of Ireland in relation to perinatal mental health care: The mind mothers study. Midwifery, 2018. 64: p. 29-37.	excluded (used the IPV screening instruments only for outcomes measurements not evaluating measurement properties)
698	Carter, A., D. Bateson, and C. Vaughan, Reproductive coercion and abuse in Australia: what do we need to know? Sex Health, 2021. 18(5): p. 436-440.	excluded (used the IPV screening instruments only for outcomes measurements not evaluating measurement properties)
699	Carter, P.M., et al., Translating Violence Prevention Programs from Research to Practice: SafERteens Implementation in an Urban Emergency Department. Journal of Emergency Medicine, 2022. 62(1): p. 109-124.	excluded (used the IPV screening instruments only for outcomes measurements not evaluating measurement properties)
700	Carter, P.M., et al., Firearm possession among adolescents presenting to an urban emergency department for assault. Pediatrics, 2013. 132(2): p. 213-21.	excluded (used the IPV screening instruments only for outcomes measurements not evaluating measurement properties)
701	Carvalho, A.C.d., et al., Depression in Women with Recurrent Miscarriages - an Exploratory Study. Revista brasileira de ginecologia e obstetricia : revista da Federacao Brasileira das Sociedades de Ginecologia e Obstetricia, 2016. 38(12): p. 609-614.	excluded (used the IPV screening instruments only for outcomes measurements not evaluating measurement properties)
702	Casado Verdejo, I. and C. Barcena Calvo. Analysis of violence against elderly woman. in International Conference on Women At Risk of Social Exclusion and Gender-Based Violence (ICWAR). 2014. Univ Leon, Leon, SPAIN.	excluded (used the IPV screening instruments only for outcomes measurements not evaluating measurement properties)
703	Cascardi, M., J. Langhinrichsen, and D. Vivian, Marital aggression. Impact, injury, and health correlates for husbands and wives. Arch Intern Med, 1992. 152(6): p. 1178-84.	excluded (used the IPV screening instruments only for outcomes measurements not evaluating measurement properties)
704	Cassidy, K., How to assess and intervene in domestic violence situations. Home Healthc Nurse, 1999. 17(10): p. 664-71; quiz 672.	excluded (used the IPV screening instruments only for outcomes measurements not evaluating measurement properties)
705	Castellano Arroyo, M., [MEDICOLEGAL ASSESSMENT OF THE AGGRESSOR TO PREVENT ADVERSE OUTCOMES IN WOMEN VIOLENCE]. An R Acad Nac Med (Madr), 2014. 131(1): p. 273-86; discussion 286-8.	excluded (used the IPV screening instruments only for outcomes measurements not evaluating measurement properties)
706	Castellvi, P., et al., Exposure to violence, a risk for suicide in youths and young adults. A meta-analysis of longitudinal studies. Acta Psychiatrica Scandinavica, 2017. 135(3): p. 195-211.	excluded (used the IPV screening instruments only for outcomes measurements not evaluating measurement properties)
707	Castillo-Angeles, M., et al., Patient reported outcomes 6 to 12 months after interpersonal violence: A multicenter cohort study. Journal of Trauma and Acute Care Surgery, 2021. 91(2): p. 260-264.	excluded (used the IPV screening instruments only for outcomes measurements not evaluating measurement properties)
708	Castro, R., et al., Health-related quality of life assessment among people living with HIV in Rio de Janeiro, Brazil: a cross-sectional study. Qual Life Res, 2019. 28(4): p. 1035-1045.	excluded (used the IPV screening instruments only for outcomes measurements not evaluating measurement properties)
709	Catallozzi, M., et al., Understanding Control in Adolescent and Young Adult Relationships. Archives of Pediatrics & Adolescent Medicine, 2011. 165(4): p. 313-319.	excluded (used the IPV screening instruments only for outcomes measurements not evaluating measurement properties)
710	Cations, M., et al., Impact of Historical Intimate Partner Violence on Wellbeing and Risk for Elder Abuse in Older Women. Am J Geriatr Psychiatry, 2021. 29(9): p. 930-940.	excluded (used the IPV screening instruments only for outcomes measurements not evaluating measurement properties)
711	Cavanaugh, C., J. Campbell, and J.T. Messing, A longitudinal study of the impact of cumulative violence victimization on comorbid posttraumatic stress and depression among female nurses and nursing personnel. Workplace Health Saf, 2014. 62(6): p. 224-32.	excluded (used the IPV screening instruments only for outcomes measurements not evaluating measurement properties)
712	Cavanaugh, C.E., et al., Patterns of Violence Against Women: A Latent Class Analysis. Psychol Trauma, 2012. 4(2): p. 169-176.	excluded (used the IPV screening instruments only for outcomes measurements not evaluating measurement properties)
713	Cavanaugh, M.M., P.L. Solomon, and R.J. Gelles, The dialectical psychoeducational workshop (DPEW) for males at risk for intimate partner violence: a pilot randomized controlled trial. Journal of Experimental Criminology, 2011. 7(3): p. 275-291.	excluded (used the IPV screening instruments only for outcomes measurements not evaluating measurement properties)
714	Cecil, C.A., et al., Initial Validation of a Brief Pictorial Measure of Caregiver Aggression: The Family Aggression Screening Tool. Assessment, 2016. 23(3): p. 307-20.	excluded (used the IPV screening instruments only for outcomes measurements not evaluating measurement properties)
715	Cecil, C.A.M., The impact of childhood maltreatment in a community sample of high-risk youth. 2013, University of London, University College London (United Kingdom): Ann Arbor.	excluded (used the IPV screening instruments only for outcomes measurements not evaluating measurement properties)
716	Cecil, C.A.M., et al., Initial Validation of a Brief Pictorial Measure of Caregiver Aggression: The Family Aggression Screening Tool. Assessment, 2016. 23(3): p. 307-320.	excluded (used the IPV screening instruments only for outcomes measurements not evaluating measurement properties)
717	Centers for Disease, C., Role of victims' services in improving intimate partner violence screening by trained maternal and child health-care providers - Boston, Massachusetts, 1994-1995. Morbidity and Mortality Weekly Report, 2000. 49(6): p. 114-117.	excluded (used the IPV screening instruments only for outcomes measurements not evaluating measurement properties)
718	Centers for Disease, C., Recommendations for blood lead screening of young children enrolled in Medicaid: Targeting a group at high risk. Morbidity and Mortality Weekly Report, 2000. 49(RR-14): p. 1-13.	excluded (used the IPV screening instruments only for outcomes measurements not evaluating measurement properties)
719	Centers for Disease, C. and Prevention, Rural health-care providers' attitudes, practices, and training experience regarding intimate partner violence--West Virginia, March 1997. MMWR. Morbidity and mortality weekly report, 1998. 47(32): p. 670-3.	excluded (used the IPV screening instruments only for outcomes measurements not evaluating measurement properties)
720	Cerda, D.V., Relaciones Tóxicas, Víctimas y Victimarios: Género y Diferenciales de Poder en la Construcción de Narrativas de Violencia en Parejas Jóvenes. 2021, Pontificia Universidad Catolica de Chile (Chile): Ann Arbor. p. 78.	excluded (used the IPV screening instruments only for outcomes measurements not evaluating measurement properties)
721	Cerny, J.E. and J. Inouye, Utilizing the child abuse potential inventory in a community health nursing prevention program for child abuse. J Community Health Nurs, 2001. 18(4): p. 199-211.	excluded (used the IPV screening instruments only for outcomes measurements not evaluating measurement properties)
722	Certain, H.E., et al., Domestic abuse during the previous year in a sample of postpartum women. J Obstet Gynecol Neonatal Nurs, 2008. 37(1): p. 35-41.	excluded (used the IPV screening instruments only for outcomes measurements not evaluating measurement properties)
723	Cerulli, C., R.M. Bossarte, and M.E. Dichter, Exploring intimate partner violence status among male veterans and associated health outcomes. Am J Mens Health, 2014. 8(1): p. 66-73.	excluded (used the IPV screening instruments only for outcomes measurements not evaluating measurement properties)
724	Cerulli, C., K.R. Conner, and R. Weisman, Bridging healthcare, police, and court responses to intimate partner violence perpetrated by individuals with severe and persistent mental illness. Psychiatr Q, 2004. 75(2): p. 139-50.	excluded (used the IPV screening instruments only for outcomes measurements not evaluating measurement properties)
725	Cerulli, C., et al., Facilitating Intimate Partner Violence Education among Pharmacy Students: What Do Future Pharmacists Want to Know? Curr Pharm Teach Learn, 2015. 7(3): p. 283-291.	excluded (used the IPV screening instruments only for outcomes measurements not evaluating measurement properties)
726	Cesario, S.K., et al., Linking cancer and intimate partner violence: the importance of screening women in the oncology setting. Clin J Oncol Nurs, 2014. 18(1): p. 65-73.	excluded (used the IPV screening instruments only for outcomes measurements not evaluating measurement properties)
727	Cha, S., M. Adams, and C. Wejnert, Intimate partner violence, HIV-risk behaviors, and HIV screening among heterosexually active persons at increased risk for infection. AIDS Care, 2022: p. 1-9.	excluded (used the IPV screening instruments only for outcomes measurements not evaluating measurement properties)
728	Cha, S., et al., Intimate partner violence and postpartum contraceptive use: the role of race/ethnicity and prenatal birth control counseling. Contraception, 2015. 92(3): p. 268-275.	excluded (used the IPV screening instruments only for outcomes measurements not evaluating measurement properties)
729	Cha, S., T.O. Ihongbe, and S.W. Masho, Racial and Gender Differences in Dating Violence Victimization and Disordered Eating Among U.S. High Schools. J Womens Health (Larchmt), 2016. 25(8): p. 791-800.	excluded (used the IPV screening instruments only for outcomes measurements not evaluating measurement properties)
730	Cha, S. and S.W. Masho, Discussions about intimate partner violence during prenatal care in the United States: the role of race/ethnicity and insurance status. Matern Child Health J, 2014. 18(6): p. 1413-22.	excluded (used the IPV screening instruments only for outcomes measurements not evaluating measurement properties)
731	Cha, S. and S.W. Masho, Intimate Partner Violence and Utilization of Prenatal Care in the United States. Journal of Interpersonal Violence, 2014. 29(5): p. 911-927.	excluded (used the IPV screening instruments only for outcomes measurements not evaluating measurement properties)
732	Cha, S., S.W. Masho, and V. Heh, Partner violence victimization and unintended pregnancy in Latina and Asian American women: Analysis using structural equation modeling. Women Health, 2017. 57(4): p. 430-445.	excluded (used the IPV screening instruments only for outcomes measurements not evaluating measurement properties)
733	Chabata, S.T., et al., The impact of the DREAMS partnership on HIV incidence among young women who sell sex in two Zimbabwean cities: results of a non-randomised study. BMJ Glob Health, 2021. 6(4).	excluded (used the IPV screening instruments only for outcomes measurements not evaluating measurement properties)
734	Chabot, H.F., et al., Beyond Sex: Likelihood and Predictors of Effective and Ineffective Intervention in Intimate Partner Violence in Bystanders Perceiving an Emergency. J Interpers Violence, 2018. 33(12): p. 1909-1930.	excluded (used the IPV screening instruments only for outcomes measurements not evaluating measurement properties)
735	Chalise, A., et al., Antenatal depression and its associated factors among women of Godawari Municipality, Lalitpur, Nepal: a cross-sectional study. BMJ Open, 2022. 12(11): p. e063513.	excluded (used the IPV screening instruments only for outcomes measurements not evaluating measurement properties)
736	Chamberlain, L. and K.A. Perham-Hester, The impact of perceived barriers on primary care physicians' screening practices for female partner abuse. Women Health, 2002. 35(2-3): p. 55-69.	excluded (used the IPV screening instruments only for outcomes measurements not evaluating measurement properties)
737	Chamberland, C., et al., Emotional maltreatment in Canada: prevalence, reporting and child welfare responses (CIS2). Child Abuse Negl, 2011. 35(10): p. 841-54.	excluded (used the IPV screening instruments only for outcomes measurements not evaluating measurement properties)
738	Chambers, R.S., et al., Predictors of Sexually Transmitted Infection Positivity Among Substance-Using Native American Adults. Sexually Transmitted Diseases, 2020. 47(4): p. 211-216.	excluded (used the IPV screening instruments only for outcomes measurements not evaluating measurement properties)
739	Chan, C.C., et al., Reliability and validity of the "Extended - Hurt, Insult, Threaten, Scream" (E-HITS) screening tool in detecting intimate partner violence in hospital emergency departments in Hong Kong. Hong Kong Journal of Emergency Medicine, 2010. 17(2): p. 109-117.	included	excluded (no target population)
740	Chan, C.S., et al., Associations of intimate partner violence and financial adversity with familial homelessness in pregnant and postpartum women: A 7-year prospective study of the ALSPAC cohort. PLoS One, 2021. 16(1): p. e0245507.	excluded (used the IPV screening instruments only for outcomes measurements not evaluating measurement properties)
741	Chan, E. and C. Cavacuiti, Gay Abuse Screening Protocol (GASP): screening for abuse in gay male relationships. J Homosex, 2008. 54(4): p. 423-38.	excluded (used the IPV screening instruments only for outcomes measurements not evaluating measurement properties)
742	Chan, E.K., Screening for intimate partner violence in emergency departments. Hong Kong Med J, 2006. 12(4): p. 322-3.	excluded (used the IPV screening instruments only for outcomes measurements not evaluating measurement properties)
743	Chan, K.L., Association between childhood sexual abuse and adult sexual victimization in a representative sample in Hong Kong Chinese. Child Abuse Negl, 2011. 35(3): p. 220-9.	excluded (used the IPV screening instruments only for outcomes measurements not evaluating measurement properties)
744	Chan, K.L., Children exposed to child maltreatment and intimate partner violence: A study of co-occurrence among Hong Kong Chinese families. Child Abuse & Neglect, 2011. 35(7): p. 532-542.	excluded (used the IPV screening instruments only for outcomes measurements not evaluating measurement properties)
745	Chan, K.L., Child victims and poly-victims in China: are they more at-risk of family violence? Child Abuse Negl, 2014. 38(11): p. 1832-9.	excluded (used the IPV screening instruments only for outcomes measurements not evaluating measurement properties)
746	Chan, K.L., Family Polyvictimization and Elevated Levels of Addiction and Psychopathology Among Parents in a Chinese Household Sample. J Interpers Violence, 2017. 32(16): p. 2433-2452.	excluded (used the IPV screening instruments only for outcomes measurements not evaluating measurement properties)
747	Chan, K.L., et al., Violence against pregnant women can increase the risk of child abuse: A longitudinal study. Child Abuse & Neglect, 2012. 36(4): p. 275-284.	excluded (used the IPV screening instruments only for outcomes measurements not evaluating measurement properties)
748	Chan, K.L., et al., Understanding Violence Against Chinese Women in Hong Kong An Analysis of Risk Factors With a Special Emphasis on the Role of In-Law Conflict. Violence against Women, 2008. 14(11): p. 1295-1312.	excluded (used the IPV screening instruments only for outcomes measurements not evaluating measurement properties)
749	Chan, K.L., et al., Associating Pregnancy With Partner Violence Against Chinese Women. Journal of Interpersonal Violence, 2011. 26(7): p. 1478-1500.	excluded (used the IPV screening instruments only for outcomes measurements not evaluating measurement properties)
750	Chan, K.L., et al., Child Maltreatment Polyvictimization: Rates and Short-Term Effects on Adjustment in a Representative Hong Kong Sample. Psychology of Violence, 2011. 1(1): p. 4-15.	excluded (used the IPV screening instruments only for outcomes measurements not evaluating measurement properties)
751	Chan, K.L., Q. Chen, and M. Chen, Prevalence and Correlates of the Co-Occurrence of Family Violence: A Meta-Analysis on Family Polyvictimization. Trauma Violence Abuse, 2021. 22(2): p. 289-305.	excluded (used the IPV screening instruments only for outcomes measurements not evaluating measurement properties)
752	Chan, K.L., et al., Screening for Multiple Types of Family Violence: Development and Validation of the Family Polyvictimization Screen. Front Public Health, 2019. 7: p. 282.	included	excluded (no IPV screening)
753	Chan, K.L., et al., Characteristics of family violence victims presenting to emergency departments in Hong Kong. J Emerg Med, 2013. 44(1): p. 249-58.	excluded (used the IPV screening instruments only for outcomes measurements not evaluating measurement properties)
754	Chan, K.L., et al., Prevalence of dating partner violence and suicidal ideation among male and female university students worldwide. J Midwifery Womens Health, 2008. 53(6): p. 529-37.	excluded (used the IPV screening instruments only for outcomes measurements not evaluating measurement properties)
755	Chan, K.L., et al., Correlates of In-Law Conflict and Intimate Partner Violence Against Chinese Pregnant Women in Hong Kong. Journal of Interpersonal Violence, 2009. 24(1): p. 97-110.	excluded (used the IPV screening instruments only for outcomes measurements not evaluating measurement properties)
756	Chan, K.L., et al., Childhood Sexual Abuse Associated With Dating Partner Violence and Suicidal Ideation in a Representative Household Sample in Hong Kong. Journal of Interpersonal Violence, 2011. 26(9): p. 1763-1784.	excluded (used the IPV screening instruments only for outcomes measurements not evaluating measurement properties)
757	Chanda, M.M., et al., HIV self-testing among female sex workers in Zambia: A cluster randomized controlled trial. PLoS Med, 2017. 14(11): p. e1002442.	excluded (used the IPV screening instruments only for outcomes measurements not evaluating measurement properties)
758	Chandan, J.S., et al., Exploration of trends in the incidence and prevalence of childhood maltreatment and domestic abuse recording in UK primary care: a retrospective cohort study using 'the health improvement network' database. Bmj Open, 2020. 10(6).	excluded (used the IPV screening instruments only for outcomes measurements not evaluating measurement properties)
759	Chandan, J.S., et al., Intimate partner violence and temporomandibular joint disorder. J Dent, 2019. 82: p. 98-100.	excluded (used the IPV screening instruments only for outcomes measurements not evaluating measurement properties)
760	Chandler, C.J., et al., Examining the Impact of a Psychosocial Syndemic on Past Six-Month HIV Screening Behavior of Black Men who have Sex with Men in the United States: Results from the POWER Study. AIDS Behav, 2020. 24(2): p. 428-436.	excluded (used the IPV screening instruments only for outcomes measurements not evaluating measurement properties)
761	Chandra, P.S., et al., Sexual coercion and abuse among women with a severe mental illness in India: An exploratory investigation. Comprehensive Psychiatry, 2003. 44(3): p. 205-212.	excluded (used the IPV screening instruments only for outcomes measurements not evaluating measurement properties)
762	Chandra, P.S., et al., A cry from the darkness: women with severe mental illness in India reveal their experiences with sexual coercion. Psychiatry, 2003. 66(4): p. 323-34.	excluded (used the IPV screening instruments only for outcomes measurements not evaluating measurement properties)
763	Chandra, P.S., V.A. Satyanarayana, and M.P. Carey, Women reporting intimate partner violence in India: associations with PTSD and depressive symptoms. Arch Womens Ment Health, 2009. 12(4): p. 203-9.	excluded (used the IPV screening instruments only for outcomes measurements not evaluating measurement properties)
764	Chandranaik, B.M., et al., Isolation of BHV-1 from bovine semen and application of real time PCR for diagnosis of IBR/IPV from clinical samples. Veterinarski Arhiv, 2010. 80(4): p. 467-475.	excluded (used the IPV screening instruments only for outcomes measurements not evaluating measurement properties)
765	Chandrasekaran, V., et al., Determinants of domestic violence among women attending an human immunodeficiency virus voluntary counseling and testing center in Bangalore, India. Indian journal of medical sciences, 2007. 61(5): p. 253-62.	excluded (used the IPV screening instruments only for outcomes measurements not evaluating measurement properties)
766	Chang, J.C., et al., Helping Women Victims of Intimate Partner Violence: Comparing the Approaches of Two Health Care Settings. Violence and Victims, 2009. 24(2): p. 193-203.	excluded (used the IPV screening instruments only for outcomes measurements not evaluating measurement properties)
767	Chang, J.C., et al., Partner violence screening in mental health. Gen Hosp Psychiatry, 2011. 33(1): p. 58-65.	excluded (used the IPV screening instruments only for outcomes measurements not evaluating measurement properties)
768	Chang, J.C., et al., In person versus computer screening for intimate partner violence among pregnant patients. Patient Educ Couns, 2012. 88(3): p. 443-8.	excluded (used the IPV screening instruments only for outcomes measurements not evaluating measurement properties)
769	Chang, J.C., et al., What happens when health care providers ask about intimate partner violence? A description of consequences from the perspectives of female survivors. J Am Med Womens Assoc (1972), 2003. 58(2): p. 76-81.	excluded (used the IPV screening instruments only for outcomes measurements not evaluating measurement properties)
770	Chang, J.C., et al., Asking about intimate partner violence: advice from female survivors to health care providers. Patient Educ Couns, 2005. 59(2): p. 141-7.	excluded (used the IPV screening instruments only for outcomes measurements not evaluating measurement properties)
771	Chang, J.C., E. Miller, and R.C. Thurston, Addressing intimate partner violence with midlife women: awareness, support, empowerment. Menopause, 2021. 28(11): p. 1313-1315.	excluded (used the IPV screening instruments only for outcomes measurements not evaluating measurement properties)
772	Chang, J.J., et al., Psychological abuse between parents: associations with child maltreatment from a population-based sample. Child Abuse Negl, 2008. 32(8): p. 819-29.	excluded (used the IPV screening instruments only for outcomes measurements not evaluating measurement properties)
773	Chang, M.-W., R. Brown, and S. Nitzke, Fast Food Intake in Relation to Employment Status, Stress, Depression, and Dietary Behaviors in Low-Income Overweight and Obese Pregnant Women. Maternal and Child Health Journal, 2016. 20(7): p. 1506-1517.	excluded (used the IPV screening instruments only for outcomes measurements not evaluating measurement properties)
774	Channa, I.A., K.N. Memon, and N. Zaman, Assessment of Strengths and Weaknesses of Inactivated Polio Vaccine Practices in Qasimabad, Pakistan. Global Journal of Medical Pharmaceutical and Biomedical Update, 2021. 16(10): p. 1-10.	excluded (used the IPV screening instruments only for outcomes measurements not evaluating measurement properties)
775	Chapin, J., Optimistic bias about intimate partner violence among medical personnel. Fam Med, 2011. 43(6): p. 429-32.	excluded (used the IPV screening instruments only for outcomes measurements not evaluating measurement properties)
776	Chapin, J.R., G. Coleman, and E. Varner, Yes we can! Improving medical screening for intimate partner violence through self-efficacy. J Inj Violence Res, 2011. 3(1): p. 19-23.	excluded (used the IPV screening instruments only for outcomes measurements not evaluating measurement properties)
777	Chase, C.C., K. Carter-Allen, and G.J. Letchworth, 3rd, The effect of bovine herpesvirus type 1 glycoproteins gI and gIII on herpesvirus infections. The Journal of general virology, 1989. 70 ( Pt 6): p. 1561-9.	excluded (used the IPV screening instruments only for outcomes measurements not evaluating measurement properties)
778	Chastain, A.M., Patient and Provider Perspectives on Sexual History Taking During Gynecological Care: A Pilot Study in an Academic Family Medical Setting in New York City. 2019, City University of New York: Ann Arbor. p. 220.	excluded (used the IPV screening instruments only for outcomes measurements not evaluating measurement properties)
779	Chasweka, R., A. Chimwaza, and A. Maluwa, Isn't pregnancy supposed to be a joyful time? A cross-sectional study on the types of domestic violence women experience during pregnancy in Malawi. Malawi Medical Journal, 2018. 30(3): p. 191-196.	excluded (used the IPV screening instruments only for outcomes measurements not evaluating measurement properties)
780	Chattopadhyay, S., The Responses of Health Systems to Marital Sexual Violence - A Perspective from Southern India. Journal of Aggression Maltreatment & Trauma, 2019. 28(1): p. 47-67.	excluded (used the IPV screening instruments only for outcomes measurements not evaluating measurement properties)
781	Chaudhary, A., J. Nakarmi, and A. Goodman, Association between intimate partner violence and nutritional status of married Nepalese women. Glob Health Res Policy, 2022. 7(1): p. 14.	excluded (used the IPV screening instruments only for outcomes measurements not evaluating measurement properties)
782	Chaves, K., et al., Intimate partner violence identified through routine antenatal screening and maternal and perinatal health outcomes. BMC Pregnancy Childbirth, 2019. 19(1): p. 357.	excluded (used the IPV screening instruments only for outcomes measurements not evaluating measurement properties)
783	Chavez, L.J., et al., Association Between Alcohol Screening Scores and Alcohol-Related Risks Among Female Veterans Affairs Patients. Journal of Studies on Alcohol and Drugs, 2012. 73(3): p. 391-400.	excluded (used the IPV screening instruments only for outcomes measurements not evaluating measurement properties)
784	Chelmowski, M. and L.K. Hamberger, Screening men for domestic violence in your medical practice. Wis Med J, 1994. 93(12): p. 623-6.	excluded (used the IPV screening instruments only for outcomes measurements not evaluating measurement properties)
785	Chemtob, C.M., et al., Screening for Trauma Exposure, and Posttraumatic Stress Disorder and Depression Symptoms among Mothers Receiving Child Welfare Preventive Services. Child Welfare, 2011. 90(6): p. 109-127.	excluded (used the IPV screening instruments only for outcomes measurements not evaluating measurement properties)
786	Chen, C., et al., Patient Perspectives on Intimate Partner Violence Discussion during Genetic Counseling Sessions. J Genet Couns, 2017. 26(2): p. 261-271.	excluded (used the IPV screening instruments only for outcomes measurements not evaluating measurement properties)
787	Chen, I.Y., et al., Intimate Partner Violence and Injury Prediction From Radiology Reports. Pac Symp Biocomput, 2021. 26: p. 55-66.	excluded (used the IPV screening instruments only for outcomes measurements not evaluating measurement properties)
788	Chen, J., et al., Sexual Violence, Stalking, and Intimate Partner Violence by Sexual Orientation, United States. Psychol Violence, 2020. 10(1): p. 110-119.	excluded (used the IPV screening instruments only for outcomes measurements not evaluating measurement properties)
789	Chen, M.J., et al., The use of psychosocial stress scales in preterm birth research. American Journal of Obstetrics and Gynecology, 2011. 205(5): p. 402-434.	excluded (used the IPV screening instruments only for outcomes measurements not evaluating measurement properties)
790	Chen, P.-H., et al., Birth Outcomes in Relation to Intimate Partner Violence. Journal of the National Medical Association, 2017. 109(4): p. 238-245.	excluded (used the IPV screening instruments only for outcomes measurements not evaluating measurement properties)
791	Chen, P.-H., et al., Randomized comparison of 3 methods to screen for domestic violence in family practice. Annals of Family Medicine, 2007. 5(5): p. 430-435.	excluded (used the IPV screening instruments only for outcomes measurements not evaluating measurement properties)
792	Chen, P.H., et al., Screening for domestic violence in a predominantly Hispanic clinical setting. Fam Pract, 2005. 22(6): p. 617-23.	included	excluded (no target population)
793	Chen, P.H., et al., Birth Outcomes in Relation to Intimate Partner Violence. J Natl Med Assoc, 2017. 109(4): p. 238-245.	excluded (used the IPV screening instruments only for outcomes measurements not evaluating measurement properties)
794	Chen, Q., et al., Family poly-victimization and cyberbullying among adolescents in a Chinese school sample. Child Abuse Negl, 2018. 77: p. 180-187.	excluded (used the IPV screening instruments only for outcomes measurements not evaluating measurement properties)
795	Chen, W.-T., et al., Tobacco, Alcohol, Drug Use, and Intimate Partner Violence Among MSM Living With HIV. The Journal of the Association of Nurses in AIDS Care : JANAC, 2019. 30(6): p. 610-618.	excluded (used the IPV screening instruments only for outcomes measurements not evaluating measurement properties)
796	Chen, W.-Y., et al., The possible mediating effect of alcohol dependence on the relationship between adverse childhood experiences and attempted suicide. Alcohol, 2018. 73: p. 9-15.	excluded (used the IPV screening instruments only for outcomes measurements not evaluating measurement properties)
797	Chen, Y., S. Cheung, and C.C. Huang, Intimate Partner Violence During Pregnancy: Effects of Maternal Depression Symptoms and Parenting on Teen Depression Symptoms. J Interpers Violence, 2022. 37(9-10): p. Np7034-np7056.	excluded (used the IPV screening instruments only for outcomes measurements not evaluating measurement properties)
798	Cheng, A., et al., ANALYSIS OF ATTITUDES ON SOCIAL MEDIA TOWARDS INTIMATE PARTNER VIOLENCE SCREENING. Journal of Investigative Medicine, 2022. 70(1): p. 302-302.	excluded (used the IPV screening instruments only for outcomes measurements not evaluating measurement properties)
799	Cheng, D., et al., Intimate partner violence and maternal cigarette smoking before and during pregnancy. Obstet Gynecol, 2015. 125(2): p. 356-362.	excluded (used the IPV screening instruments only for outcomes measurements not evaluating measurement properties)
800	Cheng, S.-Y., A.C.-T. Shen, and M. Jonson-Reid, Profiles of Teen Dating Violence and Association With Depression Among Chinese Teens. Journal of Interpersonal Violence, 2022. 37(1-2): p. NP776-NP802.	excluded (used the IPV screening instruments only for outcomes measurements not evaluating measurement properties)
801	Cheng, S.-Y., et al., Patterns of Help-seeking Strategies in Response to Intimate Partner Violence: A Latent Class Analysis. Journal of Interpersonal Violence, 2022. 37(9-10): p. NP6604-NP6632.	excluded (used the IPV screening instruments only for outcomes measurements not evaluating measurement properties)
802	Cheng, Y., et al., Outcomes of routine screening for reproductive coercion in a family planning service. Sex Health, 2021. 18(5): p. 349-357.	excluded (used the IPV screening instruments only for outcomes measurements not evaluating measurement properties)
803	Cheng-feng, Z., et al., Comparison and evaluation of three serological tests for detection of antibodies to infectious bovine rhinotracheitis. New Zealand veterinary journal, 1988. 36(4): p. 204-5.	excluded (used the IPV screening instruments only for outcomes measurements not evaluating measurement properties)
804	Chepuka, L., Perceptions, experiences and health sector responses to intimate partner violence in malawi: the centrality of context. 2013, The University of Liverpool (United Kingdom): Ann Arbor.	excluded (used the IPV screening instruments only for outcomes measurements not evaluating measurement properties)
805	Chepuka, L., et al., Prevalence and associated factors of intimate partner violence amongst women attending prevention of mother to child transmission services in Blantyre, Malawi. South African Family Practice, 2021. 63(1).	excluded (used the IPV screening instruments only for outcomes measurements not evaluating measurement properties)
806	Chermack, S.T., et al., Violence among men and women in substance use disorder treatment: a multi-level event-based analysis. Drug Alcohol Depend, 2010. 112(3): p. 194-200.	excluded (used the IPV screening instruments only for outcomes measurements not evaluating measurement properties)
807	Chermack, S.T., et al., Partner aggression among men and women in substance use disorder treatment: correlates of psychological and physical aggression and injury. Drug Alcohol Depend, 2008. 98(1-2): p. 35-44.	excluded (used the IPV screening instruments only for outcomes measurements not evaluating measurement properties)
808	Cherniak, D., et al., RETIRED: Intimate partner violence consensus statement. Journal of obstetrics and gynaecology Canada : JOGC = Journal d'obstetrique et gynecologie du Canada : JOGC, 2005. 27(4): p. 365-418.	excluded (used the IPV screening instruments only for outcomes measurements not evaluating measurement properties)
809	Chersich, M.F., et al., Effects of hazardous and harmful alcohol use on HIV incidence and sexual behaviour: a cohort study of Kenyan female sex workers. Global Health, 2014. 10: p. 22.	excluded (used the IPV screening instruments only for outcomes measurements not evaluating measurement properties)
810	Cherutich, P., et al., Assisted partner services for HIV in Kenya: a cluster randomised controlled trial. Lancet Hiv, 2017. 4(2): p. E74-E82.	excluded (used the IPV screening instruments only for outcomes measurements not evaluating measurement properties)
811	Cheung, D.S.T., et al., Effect of a Qigong Intervention on Telomerase Activity and Mental Health in Chinese Women Survivors of Intimate Partner Violence: A Randomized Clinical Trial. JAMA Netw Open, 2019. 2(1): p. e186967.	excluded (used the IPV screening instruments only for outcomes measurements not evaluating measurement properties)
812	Cheung, S.P. and H. Chien-Chung, Childhood Exposure to Intimate Partner Violence and Teen Dating Violence. Journal of Family Violence, 2022.	excluded (used the IPV screening instruments only for outcomes measurements not evaluating measurement properties)
813	Cheung, S.P. and C.-C. Huang, Adolescent dating and relationship quality: The role of exposure to intimate partner violence in early childhood. Journal of Social and Personal Relationships, 2022. 39(6): p. 1717-1738.	excluded (used the IPV screening instruments only for outcomes measurements not evaluating measurement properties)
814	Chia, W.K. and M. Savan, Pathogenesis of infectious bovine rhinotracheitis (IBR) virus infection in bovine fetal tracheal organ cultures. Canadian journal of microbiology, 1974. 20(6): p. 839-45.	excluded (used the IPV screening instruments only for outcomes measurements not evaluating measurement properties)
815	Chiang, B.C., et al., The effect of infectious bovine rhinotracheitis vaccine on reproductive efficiency in cattle vaccinated during estrus. Theriogenology, 1990. 33(5): p. 1113-20.	excluded (used the IPV screening instruments only for outcomes measurements not evaluating measurement properties)
816	Chiang, L.F., et al., HTV AND CHILDHOOD SEXUAL VIOLENCE: IMPLICATIONS FOR SEXUAL RISK BEHAVIORS AND HIV TESTING IN TANZANIA. Aids Education and Prevention, 2015. 27(5): p. 474-487.	excluded (used the IPV screening instruments only for outcomes measurements not evaluating measurement properties)
817	Chilanga, E., et al., Prevalence and determinants of intimate partner violence against mothers of children under-five years in Central Malawi. BMC Public Health, 2020. 20(1): p. 1848.	excluded (used the IPV screening instruments only for outcomes measurements not evaluating measurement properties)
818	Chipanta, D., et al., Women with disabilities in hearing: the last mile in the elimination of mother-to-child transmission of HIV - a cross-sectional study from Zambia. Aids Care-Psychological and Socio-Medical Aspects of Aids/Hiv, 2022. 34(9): p. 1203-1211.	excluded (used the IPV screening instruments only for outcomes measurements not evaluating measurement properties)
819	Chisholm, C.A., L. Bullock, and J.E. Ferguson, II, Intimate partner violence and pregnancy: epidemiology and impact. American Journal of Obstetrics and Gynecology, 2017. 217(2): p. 141-144.	excluded (used the IPV screening instruments only for outcomes measurements not evaluating measurement properties)
820	Chisholm, C.A., L. Bullock, and J.E.J. Ferguson, 2nd, Intimate partner violence and pregnancy: screening and intervention. Am J Obstet Gynecol, 2017. 217(2): p. 145-149.	excluded (used the IPV screening instruments only for outcomes measurements not evaluating measurement properties)
821	Cho, H.J. and J.G. Bohac, Sensitivity and specificity of an enzyme-linked immunosorbent assay for the detection of infectious bovine rhinotracheitis viral antibody in cattle. Canadian journal of comparative medicine : Revue canadienne de medecine comparee, 1985. 49(2): p. 189-94.	excluded (used the IPV screening instruments only for outcomes measurements not evaluating measurement properties)
822	Choi, A.W., et al., Injury Patterns and Help-seeking Behavior in Hong Kong Male Intimate Partner Violence Victims. J Emerg Med, 2015. 49(2): p. 217-26.	excluded (used the IPV screening instruments only for outcomes measurements not evaluating measurement properties)
823	Choi, A.W.M., Validation of the scale for assessing the psychological vulnerability and its association with health of intimate partner violence victims in Chinese young adult population. Plos One, 2020. 15(7).	included	excluded (no IPV screening)
824	Choi, D.Y., The cumulative effect of intimate interpersonal traumatic events on posttraumatic stress symptoms in a community sample of women. 2003, State University of New York at Albany: Ann Arbor. p. 120.	excluded (used the IPV screening instruments only for outcomes measurements not evaluating measurement properties)
825	Choi, E., et al., Mental health and health-related quality of life of Chinese college students who were the victims of dating violence. Quality of Life Research, 2017. 26(4): p. 945-957.	excluded (used the IPV screening instruments only for outcomes measurements not evaluating measurement properties)
826	Choi, Y.J. and S. An, Interventions to Improve Responses of Helping Professionals to Intimate Partner Violence: A Quick Scoping Review. Research on Social Work Practice, 2016. 26(1): p. 101-127.	excluded (used the IPV screening instruments only for outcomes measurements not evaluating measurement properties)
827	Choo, E.K. and D.E. Houry, Managing Intimate Partner Violence in the Emergency Department. Annals of Emergency Medicine, 2015. 65(4): p. 447-451.	excluded (used the IPV screening instruments only for outcomes measurements not evaluating measurement properties)
828	Choo, E.K., et al., Rural-urban disparities in emergency department intimate partner violence resources. West J Emerg Med, 2011. 12(2): p. 178-83.	excluded (used the IPV screening instruments only for outcomes measurements not evaluating measurement properties)
829	Choo, E.K., et al., Failure of intimate partner violence screening among patients with substance use disorders. Acad Emerg Med, 2010. 17(8): p. 886-9.	excluded (used the IPV screening instruments only for outcomes measurements not evaluating measurement properties)
830	Choo, E.K., et al., Association between emergency department resources and diagnosis of intimate partner violence. Eur J Emerg Med, 2012. 19(2): p. 83-8.	excluded (used the IPV screening instruments only for outcomes measurements not evaluating measurement properties)
831	Choo, E.K., et al., A Systematic Review of Emergency Department Technology-based Behavioral Health Interventions. Academic Emergency Medicine, 2012. 19(3): p. 318-328.	excluded (used the IPV screening instruments only for outcomes measurements not evaluating measurement properties)
832	Choo, E.K., et al., Attitudes toward technology-based health information among adult emergency department patients with drug or alcohol misuse. Journal of Substance Abuse Treatment, 2012. 43(4): p. 397-401.	excluded (used the IPV screening instruments only for outcomes measurements not evaluating measurement properties)
833	Choo, E.K., et al., BSAFER: A Web-based intervention for drug use and intimate partner violence demonstrates feasibility and acceptability among women in the emergency department. Subst Abus, 2016. 37(3): p. 441-449.	excluded (used the IPV screening instruments only for outcomes measurements not evaluating measurement properties)
834	Chor, J., A.M. Davis, and J.M. Rusiecki, Cervical Cancer Screening Guideline for Individuals at Average Risk. Jama, 2021. 326(21): p. 2193-2194.	excluded (used the IPV screening instruments only for outcomes measurements not evaluating measurement properties)
835	Choudhary, E., M. Smith, and R.M. Bossarte, Depression, anxiety, and symptom profiles among female and male victims of sexual violence. Am J Mens Health, 2012. 6(1): p. 28-36.	excluded (used the IPV screening instruments only for outcomes measurements not evaluating measurement properties)
836	Chow, E.H.Y. and A. Tiwari, Addressing the Needs of Abused Chinese Women Through a Community-Based Participatory Approach. Journal of Nursing Scholarship, 2020. 52(3): p. 242-249.	excluded (used the IPV screening instruments only for outcomes measurements not evaluating measurement properties)
837	Chowdhury, D., Development and Initial Validation of the Clinician Attitude Toward Violence Affecting Women With Disabilities (CAVAWD) Scale: An Exploratory Study. Rehabilitation Psychology, 2020. 65(2): p. 158-172.	excluded (used the IPV screening instruments only for outcomes measurements not evaluating measurement properties)
838	Christian, A., Home care of the battered pregnant woman: one battered woman's pregnancy. Journal of obstetric, gynecologic, and neonatal nursing : JOGNN, 1995. 24(9): p. 836-42.	excluded (used the IPV screening instruments only for outcomes measurements not evaluating measurement properties)
839	Christine, C.W., et al., Parkinsonism in Patients with a History of Amphetamine Exposure. Movement Disorders, 2010. 25(2): p. 228-231.	excluded (used the IPV screening instruments only for outcomes measurements not evaluating measurement properties)
840	Christofides, N. and R. Jewkes, Acceptability of universal screening for intimate partner violence in voluntary HIV testing and counseling services in South Africa and service implications. AIDS Care, 2010. 22(3): p. 279-85.	excluded (used the IPV screening instruments only for outcomes measurements not evaluating measurement properties)
841	Chuang, D.M., et al., Syndemic Conditions, Sexual Risk Behavior, and HIV Infection Among Men Who Have Sex with Men in Taiwan. AIDS Behav, 2021. 25(11): p. 3503-3518.	excluded (used the IPV screening instruments only for outcomes measurements not evaluating measurement properties)
842	Chung, A.H. and R.N. Rimal, APPLYING CHOICE ARCHITECTURE PRINCIPLES TO UNDERSTAND HIV TESTING: FINDINGS FROM MALAWI AND ZIMBABWE. Aids Education and Prevention, 2015. 27(4): p. 362-372.	excluded (used the IPV screening instruments only for outcomes measurements not evaluating measurement properties)
843	Chung, E.K., et al., Screening for Social Determinants of Health Among Children and Families Living in Poverty: A Guide for Clinicians. Current Problems in Pediatric and Adolescent Health Care, 2016. 46(5): p. 135-153.	excluded (used the IPV screening instruments only for outcomes measurements not evaluating measurement properties)
844	Chung, G.H., Grounded theory model of Korean American (KA) physicians' intimate partner violence screening and intervention practices within the KA immigrant community in the Los Angeles area. 2006, University of Illinois at Urbana-Champaign: Ann Arbor. p. 173.	excluded (used the IPV screening instruments only for outcomes measurements not evaluating measurement properties)
845	Chung, G.H., R.F. Oswald, and J.L. Hardesty, Enculturation as a condition impacting Korean American physicians' responses to Korean immigrant women suffering intimate partner violence. Health Care Women Int, 2009. 30(1-2): p. 41-63.	excluded (used the IPV screening instruments only for outcomes measurements not evaluating measurement properties)
846	Chung, S. and C.R. Rossi, Natural cell-mediated cytotoxicity to cells infected with infectious bovine rhinotracheitis virus. Veterinary immunology and immunopathology, 1987. 14(1): p. 45-56.	excluded (used the IPV screening instruments only for outcomes measurements not evaluating measurement properties)
847	Cigrang, J., et al., Predicting Marital Health From Adverse Childhood Experiences Among United States Air Force Active-Duty Personnel. Couple and Family Psychology-Research and Practice, 2021.	excluded (used the IPV screening instruments only for outcomes measurements not evaluating measurement properties)
848	Cimino, A.N., et al., The Effect of Intimate Partner Violence and Probable Traumatic Brain Injury on Mental Health Outcomes for Black Women. Journal of Aggression Maltreatment & Trauma, 2019. 28(6): p. 714-731.	excluded (used the IPV screening instruments only for outcomes measurements not evaluating measurement properties)
849	Citernesi, A., et al., Intimate partner violence and repeat induced abortion in Italy: A cross sectional study. European Journal of Contraception and Reproductive Health Care, 2015. 20(5): p. 344-349.	excluded (used the IPV screening instruments only for outcomes measurements not evaluating measurement properties)
850	Cizmeli, C., When So-Called Cozy Home and Mother's Womb Are Not Safe: Intimate Partner Violence and Prenatal Maternal Stress. 2013, State University of New York at Stony Brook: Ann Arbor. p. 160.	excluded (used the IPV screening instruments only for outcomes measurements not evaluating measurement properties)
851	Clare, C.A., et al., Risk factors for male perpetration of intimate partner violence: A review. Aggression and Violent Behavior, 2021. 56.	excluded (used the IPV screening instruments only for outcomes measurements not evaluating measurement properties)
852	Clark, C.J., et al., Intimate partner violence in late adolescence and young adulthood and subsequent cardiovascular risk in adulthood. Prev Med, 2016. 87: p. 132-137.	excluded (used the IPV screening instruments only for outcomes measurements not evaluating measurement properties)
853	Clark, C.J., et al., Dating violence and cardiovascular risk in adulthood. Psychosomatic Medicine, 2013. 75(3): p. A-71.	excluded (used the IPV screening instruments only for outcomes measurements not evaluating measurement properties)
854	Clark, C.J., et al., Effect of partner violence in adolescence and young adulthood on blood pressure and incident hypertension. PLoS One, 2014. 9(3): p. e92204.	excluded (used the IPV screening instruments only for outcomes measurements not evaluating measurement properties)
855	Clark, C.J., et al., Mixed methods assessment of women's risk of intimate partner violence in Nepal. Bmc Womens Health, 2019. 19.	excluded (used the IPV screening instruments only for outcomes measurements not evaluating measurement properties)
856	Clark, C.J., et al., Trauma-sensitive yoga as an adjunct mental health treatment in group therapy for survivors of domestic violence: A feasibility study. Complementary Therapies in Clinical Practice, 2014. 20(3): p. 152-158.	excluded (used the IPV screening instruments only for outcomes measurements not evaluating measurement properties)
857	Clark, C.J., L.M. Renner, and M.E. Logeais, Intimate Partner Violence Screening and Referral Practices in an Outpatient Care Setting. J Interpers Violence, 2020. 35(23-24): p. 5877-5888.	excluded (used the IPV screening instruments only for outcomes measurements not evaluating measurement properties)
858	Clark, C.J., et al., Longitudinal trends in screening males and females for intimate partner violence as part of a systemic multi-specialty health system intervention. BMC Res Notes, 2021. 14(1): p. 344.	excluded (used the IPV screening instruments only for outcomes measurements not evaluating measurement properties)
859	Clark, C.J., et al., Impact of the Change Starts at Home Trial on Women's experience of intimate partner violence in Nepal. SSM Popul Health, 2020. 10: p. 100530.	excluded (used the IPV screening instruments only for outcomes measurements not evaluating measurement properties)
860	Clark, C.J., et al., Dating violence, childhood maltreatment, and BMI from adolescence to young adulthood. Pediatrics, 2014. 134(4): p. 678-85.	excluded (used the IPV screening instruments only for outcomes measurements not evaluating measurement properties)
861	Clark, C.J., et al., The influence of family violence and child marriage on unmet need for family planning in Jordan. J Fam Plann Reprod Health Care, 2017. 43(2): p. 105-112.	excluded (used the IPV screening instruments only for outcomes measurements not evaluating measurement properties)
862	Clark, C.J., et al., Linking partner violence survivors to supportive services: impact of the M Health Community Network project on healthcare utilization. BMC Health Serv Res, 2019. 19(1): p. 479.	excluded (used the IPV screening instruments only for outcomes measurements not evaluating measurement properties)
863	Clark, C.J. and G. Wyshak, The confluence of violence towards an intimate partner, substance misuse and mental health: a worldwide problem affecting women. Int Psychiatry, 2005. 2(9): p. 3-4.	excluded (used the IPV screening instruments only for outcomes measurements not evaluating measurement properties)
864	Clark, K.A., et al., Who gets screened during pregnancy for partner violence? Arch Fam Med, 2000. 9(10): p. 1093-9.	excluded (used the IPV screening instruments only for outcomes measurements not evaluating measurement properties)
865	Clark, L.E., et al., Reproductive coercion and co-occurring intimate partner violence in obstetrics and gynecology patients. Am J Obstet Gynecol, 2014. 210(1): p. 42.e1-8.	excluded (used the IPV screening instruments only for outcomes measurements not evaluating measurement properties)
866	Clark, R.A., M. Madhere, and H. Serice, Regarding "Knowledge, attitudes, and use of emergency contraception among rural Western North Carolina women". Southern Medical Journal, 2007. 100(4): p. 412-413.	excluded (used the IPV screening instruments only for outcomes measurements not evaluating measurement properties)
867	Clark, S.M., et al., Childhood maltreatment and resource acquisition in African American women: The role of self-esteem. Psychol Trauma, 2021. 13(5): p. 603-610.	excluded (used the IPV screening instruments only for outcomes measurements not evaluating measurement properties)
868	Clark, T.J., L.S. McKenna, and M.J. Jewell, Physical therapists' recognition of battered women in clinical settings. Phys Ther, 1996. 76(1): p. 12-8; discussion 18-9.	excluded (used the IPV screening instruments only for outcomes measurements not evaluating measurement properties)
869	Clark, T.J., et al., Intimate Partner Violence: An Underappreciated Etiology of Orbital Floor Fractures. Ophthalmic Plastic and Reconstructive Surgery, 2014. 30(6): p. 508-511.	excluded (used the IPV screening instruments only for outcomes measurements not evaluating measurement properties)
870	Clarke, S., et al., Intimate partner violence in pregnancy: a cross-sectional study from post-conflict northern Uganda. BMJ Open, 2019. 9(11): p. e027541.	excluded (used the IPV screening instruments only for outcomes measurements not evaluating measurement properties)
871	Claussen, C., E. Matejko, and D. Exner-Cortens, Exploring risk and protective factors for adolescent dating violence across the social-ecological model: A systematic scoping review of reviews. Front Psychiatry, 2022. 13: p. 933433.	excluded (used the IPV screening instruments only for outcomes measurements not evaluating measurement properties)
872	Claydon, E.A., et al., The Relationship Between Sexual Assault, Intimate Partner Violence, and Eating Disorder Symptomatology Among College Students. Violence and Victims, 2022. 37(1): p. 63-76.	excluded (used the IPV screening instruments only for outcomes measurements not evaluating measurement properties)
873	Cleak, H., et al., Health Staff Responses to Domestic and Family Violence: The Case for Training to Build Confidence and Skills. Australian Social Work, 2021. 74(1): p. 42-54.	excluded (used the IPV screening instruments only for outcomes measurements not evaluating measurement properties)
874	Cleak, H., et al., Screening for Partner Violence Among Family Mediation Clients: Differentiating Types of Abuse. J Interpers Violence, 2018. 33(7): p. 1118-1146.	included	included
875	Cleary, B.S., et al., Intimate partner violence in women hospitalized on an internal medicine service: prevalence and relationship to responses to the review of systems. J Hosp Med, 2008. 3(4): p. 299-307.	excluded (used the IPV screening instruments only for outcomes measurements not evaluating measurement properties)
876	Clements, P.T., et al., Enhancing assessment of interpersonal violence (IPV) pregnancy-related homicide risk within nursing curricula. J Forensic Nurs, 2011. 7(4): p. 195-202.	excluded (used the IPV screening instruments only for outcomes measurements not evaluating measurement properties)
877	Cliffe, C., M. Miele, and S. Reid, Homicide in pregnant and postpartum women worldwide: a review of the literature. Journal of Public Health Policy, 2019. 40(2): p. 180-216.	excluded (used the IPV screening instruments only for outcomes measurements not evaluating measurement properties)
878	Clifford, A., Intimate partner violence in rural women. Kentucky nurse, 2003. 51(4): p. 9-9.	excluded (used the IPV screening instruments only for outcomes measurements not evaluating measurement properties)
879	Close, S.M., Dating violence prevention in middle school and high school youth. J Child Adolesc Psychiatr Nurs, 2005. 18(1): p. 2-9.	excluded (used the IPV screening instruments only for outcomes measurements not evaluating measurement properties)
880	Closson, K., et al., Prevalence, type, and correlates of trauma exposure among adolescent men and women in Soweto, South Africa: implications for HIV prevention. Bmc Public Health, 2016. 16.	excluded (used the IPV screening instruments only for outcomes measurements not evaluating measurement properties)
881	Cloutier, S., et al., Physically abused pregnant women's perceptions about the quality of their relationships with their male partners. Women Health, 2002. 35(2-3): p. 149-63.	excluded (used the IPV screening instruments only for outcomes measurements not evaluating measurement properties)
882	Cluver, L., et al., Reducing child abuse amongst adolescents in low- and middle-income countries: A pre-post trial in South Africa. BMC Public Health, 2016. 16(1): p. 567.	excluded (used the IPV screening instruments only for outcomes measurements not evaluating measurement properties)
883	Coben, J.H., Measuring the quality of hospital-based domestic violence programs. Academic Emergency Medicine, 2002. 9(11): p. 1176-1183.	excluded (used the IPV screening instruments only for outcomes measurements not evaluating measurement properties)
884	Coben, J.H. and D.I. Friedman, Health care use by perpetrators of domestic violence. J Emerg Med, 2002. 22(3): p. 313-7.	excluded (used the IPV screening instruments only for outcomes measurements not evaluating measurement properties)
885	Cobo, J., et al., Violence against women in mental health departments: Is it relevant for mental health professionals? Revista De Psiquiatria Y Salud Mental, 2010. 3(2): p. 61-67.	excluded (used the IPV screening instruments only for outcomes measurements not evaluating measurement properties)
886	Coccaro, E.F. and R.J. Lee, Disordered Aggression and Violence in the United States. J Clin Psychiatry, 2020. 81(2).	excluded (used the IPV screening instruments only for outcomes measurements not evaluating measurement properties)
887	Cockcroft, A., et al., The Inter-ministerial National Structural Intervention trial (INSTRUCT): protocol for a parallel group cluster randomised controlled trial of a structural intervention to reduce HIV infection among young women in Botswana. Bmc Health Services Research, 2018. 18.	excluded (used the IPV screening instruments only for outcomes measurements not evaluating measurement properties)
888	Cockey, C.D., Screening for violence in pregnancy. AWHONN Lifelines, 2003. 7(6): p. 495-7.	excluded (used the IPV screening instruments only for outcomes measurements not evaluating measurement properties)
889	Cogan, R. and B.C. Ballinger, 3rd, Alcohol problems and the differentiation of partner, stranger, and general violence. J Interpers Violence, 2006. 21(7): p. 924-35.	excluded (used the IPV screening instruments only for outcomes measurements not evaluating measurement properties)
890	Cohall, A., et al., Love shouldn't hurt: strategies for health care providers to address adolescent dating violence. J Am Med Womens Assoc (1972), 1999. 54(3): p. 144-8.	excluded (used the IPV screening instruments only for outcomes measurements not evaluating measurement properties)
891	Cohen, A.R., et al., Intimate partner violence as a mechanism of traumatic ocular injury in women. Can J Ophthalmol, 2019. 54(3): p. 355-358.	excluded (used the IPV screening instruments only for outcomes measurements not evaluating measurement properties)
892	Cohen, A.R., L.M. Renner, and E.M. Shriver, Intimate partner violence in ophthalmology: a global call to action. Curr Opin Ophthalmol, 2017. 28(5): p. 534-538.	excluded (used the IPV screening instruments only for outcomes measurements not evaluating measurement properties)
893	Cohen, J.A., A.P. Mannarino, and S. Iyengar, Community treatment of posttraumatic stress disorder for children exposed to intimate partner violence: a randomized controlled trial. Arch Pediatr Adolesc Med, 2011. 165(1): p. 16-21.	excluded (used the IPV screening instruments only for outcomes measurements not evaluating measurement properties)
894	Cohen, J.R., et al., Predicting Teen Dating Violence Perpetration. Pediatrics, 2018. 141(4).	excluded (used the IPV screening instruments only for outcomes measurements not evaluating measurement properties)
895	Cohn, F. and W.J. Rudman, Fixing broken bones and broken homes: domestic violence as a patient safety issue. Jt Comm J Qual Saf, 2004. 30(11): p. 636-46.	excluded (used the IPV screening instruments only for outcomes measurements not evaluating measurement properties)
896	Cohodes, E.M., D.G. Gee, and A.F. Lieberman, Associations between prenatal substance exposure, prenatal violence victimization, unintended pregnancy, and trauma exposure in childhood in a clinical setting. Infant Ment Health J, 2019. 40(6): p. 786-798.	excluded (used the IPV screening instruments only for outcomes measurements not evaluating measurement properties)
897	Coid, J., et al., A cross-national comparison of violence among young men in China and the UK: psychiatric and cultural explanations. Soc Psychiatry Psychiatr Epidemiol, 2017. 52(10): p. 1267-1279.	excluded (used the IPV screening instruments only for outcomes measurements not evaluating measurement properties)
898	Coid, J., et al., Sexual violence against adult women primary care attenders in east London. Br J Gen Pract, 2003. 53(496): p. 858-62.	excluded (used the IPV screening instruments only for outcomes measurements not evaluating measurement properties)
899	Coker, A.L., Primary prevention of intimate partner violence for women's health: a response to Plichta. J Interpers Violence, 2004. 19(11): p. 1324-34.	excluded (used the IPV screening instruments only for outcomes measurements not evaluating measurement properties)
900	Coker, A.L., et al., Missed opportunities: intimate partner violence in family practice settings. Prev Med, 2002. 34(4): p. 445-54.	excluded (used the IPV screening instruments only for outcomes measurements not evaluating measurement properties)
901	Coker, A.L., et al., Intimate partner violence incidence and continuation in a primary care screening program. Am J Epidemiol, 2007. 165(7): p. 821-7.	excluded (used the IPV screening instruments only for outcomes measurements not evaluating measurement properties)
902	Coker, A.L., et al., Partner violence screening in rural health care clinics. Am J Public Health, 2007. 97(7): p. 1319-25.	excluded (used the IPV screening instruments only for outcomes measurements not evaluating measurement properties)
903	Coker, A.L., et al., Association of Intimate Partner Violence and Childhood Sexual Abuse with Cancer-Related Well-Being in Women. Journal of Womens Health, 2012. 21(11): p. 1180-1188.	excluded (used the IPV screening instruments only for outcomes measurements not evaluating measurement properties)
904	Coker, A.L., et al., Intimate partner violence and women's cancer quality of life. Cancer Causes Control, 2017. 28(1): p. 23-39.	excluded (used the IPV screening instruments only for outcomes measurements not evaluating measurement properties)
905	Coker, A.L., et al., Universal psychosocial screening and adverse pregnancy outcomes in an academic obstetric clinic. Obstet Gynecol, 2012. 119(6): p. 1180-9.	excluded (used the IPV screening instruments only for outcomes measurements not evaluating measurement properties)
906	Coker, A.L., et al., Severe dating violence and quality of life among south carolina high school students. Am J Prev Med, 2000. 19(4): p. 220-7.	excluded (used the IPV screening instruments only for outcomes measurements not evaluating measurement properties)
907	Coker, A.L., et al., Assessment of clinical partner violence screening tools. J Am Med Womens Assoc (1972), 2001. 56(1): p. 19-23.	excluded (used the IPV screening instruments only for outcomes measurements not evaluating measurement properties)
908	Coker, A.L., et al., Physical partner violence and medicaid utilization and expenditures. Public Health Rep, 2004. 119(6): p. 557-67.	excluded (used the IPV screening instruments only for outcomes measurements not evaluating measurement properties)
909	Coker, A.L., et al., Intimate Partner Violence and Cervical Neoplasia. Journal of Women's Health & Gender-Based Medicine, 2000. 9(9): p. 1015-1023.	excluded (used the IPV screening instruments only for outcomes measurements not evaluating measurement properties)
910	Coker, A.L., et al., Physical health consequences of physical and psychological intimate partner violence. Arch Fam Med, 2000. 9(5): p. 451-7.	excluded (used the IPV screening instruments only for outcomes measurements not evaluating measurement properties)
911	Coker, A.L., P.H. Smith, and M.K. Fadden, Intimate partner violence and disabilities among women attending family practice clinics. Journal of Womens Health, 2005. 14(9): p. 829-838.	excluded (used the IPV screening instruments only for outcomes measurements not evaluating measurement properties)
912	Coker, A.L., et al., Frequency and correlates of intimate partner violence by type: Physical, sexual, and psychological battering. American Journal of Public Health, 2000. 90(4): p. 553-559.	excluded (used the IPV screening instruments only for outcomes measurements not evaluating measurement properties)
913	Coker, A.L., et al., Social support protects against the negative effects of partner violence on mental health. J Womens Health Gend Based Med, 2002. 11(5): p. 465-76.	excluded (used the IPV screening instruments only for outcomes measurements not evaluating measurement properties)
914	Cokkinides, V.E., et al., Physical violence during pregnancy: Maternal complications and birth outcomes. Obstetrics and Gynecology, 1999. 93(5): p. 661-666.	excluded (used the IPV screening instruments only for outcomes measurements not evaluating measurement properties)
915	Colarossi, L., V. Breitbart, and G. Betancourt, Barriers to screening for intimate partner violence: a mixed-methods study of providers in family planning clinics. Perspect Sex Reprod Health, 2010. 42(4): p. 236-43.	excluded (used the IPV screening instruments only for outcomes measurements not evaluating measurement properties)
916	Colarossi, L. and G. Dean, Partner violence and abortion characteristics. Women Health, 2014. 54(3): p. 177-93.	excluded (used the IPV screening instruments only for outcomes measurements not evaluating measurement properties)
917	Colarossi, L.G., V. Breitbart, and G.S. Betancourt, Screening for intimate partner violence in reproductive health centers: an evaluation study. Women Health, 2010. 50(4): p. 313-26.	excluded (used the IPV screening instruments only for outcomes measurements not evaluating measurement properties)
918	Cole, J., G. Sprang, and M. Silman, Interpersonal Trauma Exposure, Trauma Symptoms, and Severity of Substance Use Disorder among Youth Entering Outpatient Substance Abuse Treatment. J Child Adolesc Trauma, 2019. 12(3): p. 341-349.	excluded (used the IPV screening instruments only for outcomes measurements not evaluating measurement properties)
919	Cole, T.B., Is domestic violence screening helpful? Jama, 2000. 284(5): p. 551-3.	excluded (used the IPV screening instruments only for outcomes measurements not evaluating measurement properties)
920	Coll-Vinent, B., et al., Intimate partner violence is not identified as a health problem by health care workers. Gaceta Sanitaria, 2008. 22(1): p. 7-10.	excluded (used the IPV screening instruments only for outcomes measurements not evaluating measurement properties)
921	Coll-Vinent, B., et al., [Domestic violence against women patients seen with chest pain in the emergency department]. Semergen, 2019. 45(1): p. 23-29.	excluded (used the IPV screening instruments only for outcomes measurements not evaluating measurement properties)
922	Collazo-Vargas, E.M., et al., Sexual Behaviors, Experiences of Sexual Violence, and Substance Use among Women Who inject Drugs: Accessing Health and Prevention Services in Puerto Rico. Puerto Rico Health Sciences Journal, 2018. 37(2): p. 88-97.	excluded (used the IPV screening instruments only for outcomes measurements not evaluating measurement properties)
923	Collett, D. and T. Bennett, Putting intimate partner violence on your radar. Jaapa, 2015. 28(10): p. 24-8.	excluded (used the IPV screening instruments only for outcomes measurements not evaluating measurement properties)
924	Collings, S.J., A proposed model for evaluating the impact of participating in trauma-focused research. South African Journal of Psychology, 2019. 49(2): p. 241-252.	excluded (used the IPV screening instruments only for outcomes measurements not evaluating measurement properties)
925	Collins, J.K., V.K. Ayers, and J. Carman, Evaluation of an antigen-capture ELISA for the detection of bovine herpesvirus type 1 shedding from feedlot cattle. Veterinary microbiology, 1988. 16(2): p. 101-7.	excluded (used the IPV screening instruments only for outcomes measurements not evaluating measurement properties)
926	Collins, J.K., et al., A single dilution enzyme-linked immunosorbent assay for the quantitative detection of antibodies to bovine herpesvirus type 1. Veterinary microbiology, 1985. 10(2): p. 133-47.	excluded (used the IPV screening instruments only for outcomes measurements not evaluating measurement properties)
927	Collins, J.K., A.C. Butcher, and C.A. Riegel, Immune response to bovine herpes herpesvirus type 1 infections: virus-specific antibodies in sera from infected animals. Journal of clinical microbiology, 1985. 21(4): p. 546-52.	excluded (used the IPV screening instruments only for outcomes measurements not evaluating measurement properties)
928	Collins, J.K., et al., Rapid detection of bovine herpesvirus type 1 antigens in nasal swab specimens with an antigen capture enzyme-linked immunosorbent assay. Journal of clinical microbiology, 1985. 21(3): p. 375-80.	excluded (used the IPV screening instruments only for outcomes measurements not evaluating measurement properties)
929	Collins, J.K., et al., Association of bovine respiratory syncytial virus with atypical interstitial pneumonia in feedlot cattle. American journal of veterinary research, 1988. 49(7): p. 1045-9.	excluded (used the IPV screening instruments only for outcomes measurements not evaluating measurement properties)
930	Colombini, M., C. Dockerty, and S.H. Mayhew, Barriers and Facilitators to Integrating Health Service Responses to Intimate Partner Violence in Low- and Middle-Income Countries: A Comparative Health Systems and Service Analysis. Stud Fam Plann, 2017. 48(2): p. 179-200.	excluded (used the IPV screening instruments only for outcomes measurements not evaluating measurement properties)
931	Colombini, M., et al., "I feel it is not enough . . ." Health providers' perspectives on services for victims of intimate partner violence in Malaysia. Bmc Health Services Research, 2013. 13.	excluded (used the IPV screening instruments only for outcomes measurements not evaluating measurement properties)
932	Comacchio, C., et al., Gender-Oriented Mental Health Prevention: A Reappraisal. Int J Environ Res Public Health, 2022. 19(3).	excluded (used the IPV screening instruments only for outcomes measurements not evaluating measurement properties)
933	Começanha, R., M. Basto-Pereira, and Â. Maia, Clinically speaking, psychological abuse matters. Compr Psychiatry, 2017. 73: p. 120-126.	excluded (used the IPV screening instruments only for outcomes measurements not evaluating measurement properties)
934	Começanha, R. and Â. Maia, Screening Tool for Psychological Intimate Partner Violence: Portuguese Validation of the Psychological Maltreatment of Women Inventory. Violence Vict, 2018. 33(1): p. 75-90.	included	included
935	Committee on Injury, V. and P. Poison, Policy statement--Role of the pediatrician in youth violence prevention. Pediatrics, 2009. 124(1): p. 393-402.	excluded (used the IPV screening instruments only for outcomes measurements not evaluating measurement properties)
936	Congdon, T.W., A medical student's perspective on education about domestic violence. Acad Med, 1997. 72(1 Suppl): p. S7-9.	excluded (used the IPV screening instruments only for outcomes measurements not evaluating measurement properties)
937	Conn, L.G., et al., "I've never asked one question." Understanding the barriers among orthopedic surgery residents to screening female patients for intimate partner violence. Canadian Journal of Surgery, 2014. 57(6): p. 371-378.	excluded (used the IPV screening instruments only for outcomes measurements not evaluating measurement properties)
938	Connell, A.M., High sensitivity and specificity screening for clinically significant intimate partner violence (vol 35, pg 80, 2021). Journal of Family Psychology, 2022. 36(4): p. 544-544.	excluded (used the IPV screening instruments only for outcomes measurements not evaluating measurement properties)
939	Connelly, C.D., et al., A model for maternal depression. J Womens Health (Larchmt), 2010. 19(9): p. 1747-57.	excluded (used the IPV screening instruments only for outcomes measurements not evaluating measurement properties)
940	Connelly, C.D., et al., Is screening for depression in the perinatal period enough? The co-occurrence of depression, substance abuse, and intimate partner violence in culturally diverse pregnant women. J Womens Health (Larchmt), 2013. 22(10): p. 844-52.	excluded (used the IPV screening instruments only for outcomes measurements not evaluating measurement properties)
941	Connelly, C.D., et al., Assessment of intimate partner violence among high-risk postpartum mothers: concordance of clinical measures. Women Health, 2000. 31(1): p. 21-37.	excluded (used the IPV screening instruments only for outcomes measurements not evaluating measurement properties)
942	Connor, P.D., et al., Psychometric properties of an intimate partner violence tool for health care students. J Interpers Violence, 2011. 26(5): p. 1012-35.	included	excluded (no IPV screening)
943	Conron, K.J., et al., A Longitudinal Study of Maternal Depression and Child Maltreatment in a National Sample of Families Investigated by Child Protective Services. Archives of Pediatrics & Adolescent Medicine, 2009. 163(10): p. 922-930.	excluded (used the IPV screening instruments only for outcomes measurements not evaluating measurement properties)
944	Constantin, M.G., et al., Affect in Multimedia: Benchmarking Violent Scenes Detection. Ieee Transactions on Affective Computing, 2022. 13(1): p. 347-366.	excluded (used the IPV screening instruments only for outcomes measurements not evaluating measurement properties)
945	Constantino, R., et al., Exploring the feasibility of email-mediated interaction in survivors of abuse. Journal of Psychiatric and Mental Health Nursing, 2007. 14(3): p. 291-301.	excluded (used the IPV screening instruments only for outcomes measurements not evaluating measurement properties)
946	Conti, C.T., Sr., Emergency departments and abuse: policy issues, practice barriers, and recommendations. J Assoc Acad Minor Phys, 1998. 9(2): p. 35-9.	excluded (used the IPV screening instruments only for outcomes measurements not evaluating measurement properties)
947	Cook, C.G. and G.A. Splitter, Characterization of bovine mononuclear cell populations with natural cytolytic activity against bovine herpesvirus 1-infected cells. Cellular immunology, 1989. 120(1): p. 240-9.	excluded (used the IPV screening instruments only for outcomes measurements not evaluating measurement properties)
948	Cook, S.L., et al., Emerging Issues in the Measurement of Rape Victimization. Violence against Women, 2011. 17(2): p. 201-218.	excluded (used the IPV screening instruments only for outcomes measurements not evaluating measurement properties)
949	Cooke, L.L., Improving Intimate Partner Violence Screening Tools Through Behavior Identification. 2019, Carlow University: Ann Arbor. p. 94.	excluded (used the IPV screening instruments only for outcomes measurements not evaluating measurement properties)
950	Cooper, C., et al., Personal trauma among healthcare providers: implications for screening practices. Women Health, 2020. 60(5): p. 570-584.	excluded (used the IPV screening instruments only for outcomes measurements not evaluating measurement properties)
951	Cordel, H., et al., Addressing sexuality and sexual health with migrants. Practice guidelines. Infectious Diseases Now, 2022. 52(2): p. 61-67.	excluded (used the IPV screening instruments only for outcomes measurements not evaluating measurement properties)
952	Cordier, R., et al., The Effectiveness of Protection Orders in Reducing Recidivism in Domestic Violence: A Systematic Review and Meta-Analysis. Trauma Violence & Abuse, 2021. 22(4): p. 804-828.	excluded (used the IPV screening instruments only for outcomes measurements not evaluating measurement properties)
953	Corey, J., M. Duggan, and Á. Travers, Risk and Protective Factors for Intimate Partner Violence Against Bisexual Victims: A Systematic Scoping Review. Trauma Violence Abuse, 2022: p. 15248380221084749.	excluded (used the IPV screening instruments only for outcomes measurements not evaluating measurement properties)
954	Cornelius, T.L., N. Truba, and K.M. Bell, Using the Internet to prescreen participants for research on interpersonal violence: experimental design considerations. Violence Vict, 2011. 26(3): p. 319-28.	excluded (used the IPV screening instruments only for outcomes measurements not evaluating measurement properties)
955	Corradi, C. and H. Stockl, The lessons of history: The role of the nation-states and the EU in fighting violence against women in 10 European countries. Current Sociology, 2016. 64(4): p. 671-688.	excluded (used the IPV screening instruments only for outcomes measurements not evaluating measurement properties)
956	Correa, N.P., et al., Women's Experiences of Being Screened for Intimate Partner Violence in the Health Care Setting. Nurs Womens Health, 2020. 24(3): p. 185-196.	excluded (used the IPV screening instruments only for outcomes measurements not evaluating measurement properties)
957	Costa, D. and H. Barros, Instruments to Assess Intimate Partner Violence: A Scoping Review of the Literature. Violence Vict, 2016. 31(4): p. 591-621.	included	excluded (systematic review)
958	Costa Leite, F.M., M.H. Costa Amorim, and D.P. Gigante, Implication of violence against women on not performing the cytopathologic test. Revista De Saude Publica, 2018. 52.	excluded (used the IPV screening instruments only for outcomes measurements not evaluating measurement properties)
959	Costa Leite, F.M., et al., Violence against women and cervical cancer screening: a systematic review. Journal of Clinical Nursing, 2017. 26(15-16): p. 2126-2136.	excluded (used the IPV screening instruments only for outcomes measurements not evaluating measurement properties)
960	Costa Ribeiro, M.R., et al., Psychological violence against pregnant women in a prenatal care cohort: rates and associated factors in Sao Luis, Brazil. Bmc Pregnancy and Childbirth, 2014. 14.	excluded (used the IPV screening instruments only for outcomes measurements not evaluating measurement properties)
961	Costello, K. and B.D. Greenwald, Update on Domestic Violence and Traumatic Brain Injury: A Narrative Review. Brain Sci, 2022. 12(1).	excluded (used the IPV screening instruments only for outcomes measurements not evaluating measurement properties)
962	Costello, L.F., The long term effect of exposure to intimate partner violence (IPV) on children's trauma, depression and academic achievement among a nationally representative child welfare sample. 2015, Michigan State University: Ann Arbor. p. 190.	excluded (used the IPV screening instruments only for outcomes measurements not evaluating measurement properties)
963	Coston, B.M., Gender, Power, and Inequality: An Examination of the Causes and Consequences of Queer Intimate Partner Violence. 2014, State University of New York at Stony Brook: Ann Arbor. p. 244.	excluded (used the IPV screening instruments only for outcomes measurements not evaluating measurement properties)
964	Coulthard, P., et al., Domestic violence screening and intervention programmes for adults with dental or facial injury. Cochrane Database of Systematic Reviews, 2010(12).	excluded (used the IPV screening instruments only for outcomes measurements not evaluating measurement properties)
965	Coupet, E., Jr., et al., United States Emergency Department Screening for Drug Use Among Assault-Injured Individuals: A Systematic Review. The western journal of emergency medicine, 2022. 23(4): p. 443-450.	excluded (used the IPV screening instruments only for outcomes measurements not evaluating measurement properties)
966	Covington, D.L., et al., Assessing for violence during pregnancy using a systematic approach. Matern Child Health J, 1997. 1(2): p. 129-33.	excluded (used the IPV screening instruments only for outcomes measurements not evaluating measurement properties)
967	Cowlishaw, S., et al., Intimate Partner Violence (IPV) in Military and Veteran Populations: A Systematic Review of Population-Based Surveys and Population Screening Studies. Int J Environ Res Public Health, 2022. 19(14).	excluded (used the IPV screening instruments only for outcomes measurements not evaluating measurement properties)
968	Cowlishaw, S., et al., Health Service Interventions for Intimate Partner Violence among Military Personnel and Veterans: A Framework and Scoping Review. International Journal of Environmental Research and Public Health, 2022. 19(6).	excluded (used the IPV screening instruments only for outcomes measurements not evaluating measurement properties)
969	Cox, E., Synergy in practice: caring for victims of intimate partner violence. Crit Care Nurs Q, 2003. 26(4): p. 323-30.	excluded (used the IPV screening instruments only for outcomes measurements not evaluating measurement properties)
970	Coyle, C.T., et al., The Relationship of Abortion and Violence Against Women: Violence Prevention Strategies and Research Needs. Issues Law Med, 2015. 30(2): p. 111-27.	excluded (used the IPV screening instruments only for outcomes measurements not evaluating measurement properties)
971	Crandall, M., et al., Illinois trauma centers and intimate partner violence: are we doing our share? J Interpers Violence, 2009. 24(12): p. 2096-108.	excluded (used the IPV screening instruments only for outcomes measurements not evaluating measurement properties)
972	Crandall, M.L., et al., Predicting future injury among women in abusive relationships. Journal of Trauma-Injury Infection and Critical Care, 2004. 56(4): p. 906-912.	excluded (used the IPV screening instruments only for outcomes measurements not evaluating measurement properties)
973	Crandell, R.A., A.R. Smith, and M. Kissil, Colonization and transmission of Haemophilus somnus in cattle. American journal of veterinary research, 1977. 38(11): p. 1749-51.	excluded (used the IPV screening instruments only for outcomes measurements not evaluating measurement properties)
974	Crane, C.A., et al., The Proximal Effects of Acute Alcohol Consumption on Male-to-Female Aggression: A Meta-Analytic Review of the Experimental Literature. Trauma Violence Abuse, 2016. 17(5): p. 520-531.	excluded (used the IPV screening instruments only for outcomes measurements not evaluating measurement properties)
975	Crane, C.A., et al., The occurrence of female-to-male partner violence among male intimate partner violence offenders mandated to treatment: a brief research report. Violence Vict, 2014. 29(6): p. 940-51.	excluded (used the IPV screening instruments only for outcomes measurements not evaluating measurement properties)
976	Crane, C.A., et al., Relationship Status Acceptance, Alcohol Use, and the Perpetration of Verbal Aggression Among Males Mandated to Treatment for Intimate Partner Violence. Journal of Interpersonal Violence, 2013. 28(13): p. 2731-2748.	excluded (used the IPV screening instruments only for outcomes measurements not evaluating measurement properties)
977	Crane, C.A., S.L. Rice, and R.C. Schlauch, Development and psychometric evaluation of a rapid intimate partner violence perpetration screening tool. Aggress Behav, 2018. 44(2): p. 199-208.	included	excluded (no IPV screening)
978	Crane, C.A., et al., Comorbid substance use diagnoses and partner violence among offenders receiving pharmacotherapy for opioid dependence. J Addict Dis, 2016. 35(3): p. 205-11.	excluded (used the IPV screening instruments only for outcomes measurements not evaluating measurement properties)
979	Crane, C.A., R.C. Schlauch, and K.E. Miller, Caffeinated Alcoholic Beverages and Intimate Partner Violence Victimization. J Caffeine Adenosine Res, 2019. 9(2): p. 60-63.	excluded (used the IPV screening instruments only for outcomes measurements not evaluating measurement properties)
980	Crane, C.A., et al., The Couple That Smokes Together: Dyadic Marijuana Use and Relationship Functioning During Conflict. Psychology of Addictive Behaviors, 2016. 30(6): p. 686-693.	excluded (used the IPV screening instruments only for outcomes measurements not evaluating measurement properties)
981	Crasta, D., et al., Relationship Health and Intimate Partner Violence in Integrated Primary Care: Individual Characteristics and Preferences for Relationship Support across Risk Levels. International Journal of Environmental Research and Public Health, 2022. 19(21).	excluded (used the IPV screening instruments only for outcomes measurements not evaluating measurement properties)
982	Crawford-Jakubiak, J.E., et al., Care of the Adolescent After an Acute Sexual Assault. Pediatrics, 2017. 139(3).	excluded (used the IPV screening instruments only for outcomes measurements not evaluating measurement properties)
983	Creech, S.K., et al., Computerized Intervention in Primary Care for Women Veterans with Sexual Assault Histories and Psychosocial Health Risks: a Randomized Clinical Trial. Journal of General Internal Medicine, 2022. 37(5): p. 1097-1107.	excluded (used the IPV screening instruments only for outcomes measurements not evaluating measurement properties)
984	Creech, S.K., et al., Intimate Partner Violence Among Pregnant Veterans: Prevalence, Associated Mental Health Conditions, and Health Care Utilization. Journal of General Internal Medicine, 2021. 36(10): p. 2982-2988.	excluded (used the IPV screening instruments only for outcomes measurements not evaluating measurement properties)
985	Creedy, D.K., K. Baird, and K. Gillespie, A cross-sectional survey of pregnant women's perceptions of routine domestic and family violence screening and responses by midwives: Testing of three new tools. Women and Birth, 2020. 33(4): p. 393-400.	excluded (used the IPV screening instruments only for outcomes measurements not evaluating measurement properties)
986	Creedy, D.K., et al., Australian hospital staff perceptions of barriers and enablers of domestic and family violence screening and response. Bmc Health Services Research, 2021. 21(1).	excluded (used the IPV screening instruments only for outcomes measurements not evaluating measurement properties)
987	Crempien, R.C., et al., Domestic Violence during Pregnancy and Mental Health: Exploratory Study in Primary Health Centers in Penalolen. ISRN obstetrics and gynecology, 2011. 2011: p. 265817-265817.	excluded (used the IPV screening instruments only for outcomes measurements not evaluating measurement properties)
988	Cripe, S.M., et al., Association of intimate partner physical and sexual violence with unintended pregnancy among pregnant women in Peru. Int J Gynaecol Obstet, 2008. 100(2): p. 104-8.	excluded (used the IPV screening instruments only for outcomes measurements not evaluating measurement properties)
989	Crocker, A.G., et al., Rate and characteristics of men with an intellectual disability in pre-trial detention. Journal of Intellectual & Developmental Disability, 2007. 32(2): p. 143-152.	excluded (used the IPV screening instruments only for outcomes measurements not evaluating measurement properties)
990	Crompton, D., et al., Mental Health Response to Disasters: Is There a Role for a Primary Care-Based Clinician? Prehosp Disaster Med, 2022. 37(5): p. 706-711.	excluded (used the IPV screening instruments only for outcomes measurements not evaluating measurement properties)
991	Cronholm, P.F. and M.A. Bowman, Women with safety concerns report fewer gender-specific preventive healthcare services. J Womens Health (Larchmt), 2009. 18(7): p. 1011-8.	excluded (used the IPV screening instruments only for outcomes measurements not evaluating measurement properties)
992	Cronholm, P.F., et al., Fathering Agency Staff Members' Perspectives on Domestic Violence Perpetration. American Journal of Mens Health, 2011. 5(1): p. 47-56.	excluded (used the IPV screening instruments only for outcomes measurements not evaluating measurement properties)
993	Cronholm, P.F., et al., Intimate partner violence. Am Fam Physician, 2011. 83(10): p. 1165-72.	excluded (used the IPV screening instruments only for outcomes measurements not evaluating measurement properties)
994	Cros, J., et al., Homicidal Deaths in the Western Suburbs of Paris A 15-Year-Study. American Journal of Forensic Medicine and Pathology, 2012. 33(4): p. 404-409.	excluded (used the IPV screening instruments only for outcomes measurements not evaluating measurement properties)
995	Cross, T.P., et al., Child welfare policy and practice on children's exposure to domestic violence. Child Abuse & Neglect, 2012. 36(3): p. 210-216.	excluded (used the IPV screening instruments only for outcomes measurements not evaluating measurement properties)
996	Cross, W.F., et al., Development and Initial Evaluation of a Suicide Prevention Curriculum for Domestic Violence Hotline Workers. Journal of Family Violence, 2017. 32(8): p. 775-785.	excluded (used the IPV screening instruments only for outcomes measurements not evaluating measurement properties)
997	Cross-Barnet, C., et al., Limits of prenatal care coordination for improving birth outcomes among Medicaid participants. Preventive Medicine, 2022. 164.	excluded (used the IPV screening instruments only for outcomes measurements not evaluating measurement properties)
998	Crossman, K.A., J.L. Hardesty, and M. Raffaelli, "He Could Scare Me Without Laying a Hand on Me": Mothers' Experiences of Nonviolent Coercive Control During Marriage and After Separation. Violence Against Women, 2016. 22(4): p. 454-73.	excluded (used the IPV screening instruments only for outcomes measurements not evaluating measurement properties)
999	Crowder, J., et al., Elder Abuse in American Indian Communities: An Integrative Review. Journal of Forensic Nursing, 2019. 15(4): p. 250-258.	excluded (used the IPV screening instruments only for outcomes measurements not evaluating measurement properties)
1000	Crowe, A., et al., Help-Seeking Behaviors and Intimate Partner Violence-Related Traumatic Brain Injury. Violence and Gender, 2019. 6(1): p. 64-71.	excluded (used the IPV screening instruments only for outcomes measurements not evaluating measurement properties)
1001	Crowne, S.S., et al., Risk Factors for Intimate Partner Violence Initiation and Persistence among High Psychosocial Risk Asian and Pacific Islander Women in Intact Relationships. Womens Health Issues, 2012. 22(2): p. E181-E188.	excluded (used the IPV screening instruments only for outcomes measurements not evaluating measurement properties)
1002	Cruise, K.R. and J.D. Ford, Trauma Exposure and PTSD in Justice-Involved Youth. Child & Youth Care Forum, 2011. 40(5): p. 337-343.	excluded (used the IPV screening instruments only for outcomes measurements not evaluating measurement properties)
1003	Crum, K.I. and A.D. Moreland, Parental Stress and Children's Social and Behavioral Outcomes: The Role of Abuse Potential over Time. Journal of Child and Family Studies, 2017. 26(11): p. 3067-3078.	excluded (used the IPV screening instruments only for outcomes measurements not evaluating measurement properties)
1004	Cruz, M., et al., Referral patterns and service utilization in a pediatric hospital-wide intimate partner violence program. Child Abuse Negl, 2013. 37(8): p. 511-9.	excluded (used the IPV screening instruments only for outcomes measurements not evaluating measurement properties)
1005	Cruz, M., et al., Children outcomes and intimate partner violence research. 2013. p. 1326-1326.	excluded (used the IPV screening instruments only for outcomes measurements not evaluating measurement properties)
1006	Csoboth, C.T., E. Birkas, and G. Purebl, Living in fear of experiencing physical and sexual abuse is associated with severe depressive symptomatology among young women. Journal of Womens Health, 2005. 14(5): p. 441-448.	excluded (used the IPV screening instruments only for outcomes measurements not evaluating measurement properties)
1007	Cuadrado-Gordillo, I., I. Fernández-Antelo, and G.M.M. Parra, Search for the profile of the victim of adolescent dating violence: an intersection of cognitive, emotional, and behavioral variables. International Journal of Environmental Research and Public, 2020. 17(21): p. 1-14.	excluded (used the IPV screening instruments only for outcomes measurements not evaluating measurement properties)
1008	Cuadrado-Gordillo, I., G. Martin-Mora-Parra, and I. Puig-Amores, Analysis of Representations of the Aid That Public Psychological Support Points Provide to Adolescent Female Victims of Gender-Based Violence: Reformulation of Policies and Practices. International Journal of Environmental Research and Public Health, 2022. 19(14).	excluded (used the IPV screening instruments only for outcomes measurements not evaluating measurement properties)
1009	Cuadrado-Gordillo, I. and G.M.-M. Parra, Gender-Based Violence in Adolescent Dating from a Medical Perspective: A Qualitative Study of the Needs Felt in Primary Healthcare Centres. Healthcare, 2022. 10(1).	excluded (used the IPV screening instruments only for outcomes measurements not evaluating measurement properties)
1010	Cuba Rodriguez, S., Puerto Rican Women Living with HIV and Experiencing Intimate Partner Violence. 2017, Walden University: Ann Arbor. p. 257.	excluded (used the IPV screening instruments only for outcomes measurements not evaluating measurement properties)
1011	Cuca, Y.P., et al., The Association of Trauma with the Physical, Behavioral, and Social Health of Women Living with HIV: Pathways to Guide Trauma-informed Health Care Interventions. Womens Health Issues, 2019. 29(5): p. 376-384.	excluded (used the IPV screening instruments only for outcomes measurements not evaluating measurement properties)
1012	Culross, P.L., Health care system responses to children exposed to domestic violence. Future Child, 1999. 9(3): p. 111-21.	excluded (used the IPV screening instruments only for outcomes measurements not evaluating measurement properties)
1013	Cummins, J.M. and B.D. Rosenquist, Protection of calves against rhinovirus infection by nasal secretion interferon induced by infectious bovine rhinotracheitis virus. American journal of veterinary research, 1980. 41(2): p. 161-5.	excluded (used the IPV screening instruments only for outcomes measurements not evaluating measurement properties)
1014	Cummins, J.M. and B.D. Rosenquist, Temporary protection of calves against adenovirus infection by nasal secretion interferon induced by infectious bovine rhinotracheitis virus. American journal of veterinary research, 1982. 43(6): p. 955-9.	excluded (used the IPV screening instruments only for outcomes measurements not evaluating measurement properties)
1015	Cummins, J.M. and B.D. Rosenquist, Partial protection of calves against parainfluenza-3 virus infection by nasal-secretion interferon induced by infectious bovine rhinotracheitis virus. American journal of veterinary research, 1982. 43(8): p. 1334-8.	excluded (used the IPV screening instruments only for outcomes measurements not evaluating measurement properties)
1016	Cunradi, C.B., et al., Adverse childhood experiences are associated with at-risk drinking, cannabis and illicit drug use in females but not males: an Emergency Department study. American Journal of Drug and Alcohol Abuse, 2020. 46(6): p. 739-748.	excluded (used the IPV screening instruments only for outcomes measurements not evaluating measurement properties)
1017	Cunradi, C.B., et al., Association of Cannabis Use and At-Risk Alcohol Use With Intimate Partner Violence in an Urban ED Sample. J Emerg Nurs, 2022. 48(5): p. 504-514.	excluded (used the IPV screening instruments only for outcomes measurements not evaluating measurement properties)
1018	Cunradi, C.B., R. Caetano, and J. Schafer, Alcohol-related problems, drug use, and male intimate partner violence severity among US couples. Alcohol Clin Exp Res, 2002. 26(4): p. 493-500.	excluded (used the IPV screening instruments only for outcomes measurements not evaluating measurement properties)
1019	Cunradi, C.B., et al., Gender Differences in Smoking Among an Urban Emergency Department Sample. Tob Use Insights, 2019. 12: p. 1179173x19879136.	excluded (used the IPV screening instruments only for outcomes measurements not evaluating measurement properties)
1020	Curca, G.C., D. Dermengiu, and S. Hostiuc, Patterns of Injuries in Domestic Violence in a Romanian Population. Journal of Interpersonal Violence, 2012. 27(14): p. 2889-2902.	excluded (used the IPV screening instruments only for outcomes measurements not evaluating measurement properties)
1021	Curry, M.A., N. Perrin, and E. Wall, Effects of abuse on maternal complications and birth weight in adult and adolescent women. Obstet Gynecol, 1998. 92(4 Pt 1): p. 530-4.	excluded (used the IPV screening instruments only for outcomes measurements not evaluating measurement properties)
1022	Curry, M.A., et al., Development of Measures of Abuse Among Women With Disabilities and the Characteristics of Their Perpetrators. Violence against Women, 2009. 15(9): p. 1001-1025.	excluded (used the IPV screening instruments only for outcomes measurements not evaluating measurement properties)
1023	Curry, M.A., et al., Facilitators and Barriers to Disclosing Abuse Among Women With Disabilities. Violence and Victims, 2011. 26(4): p. 430-444.	excluded (used the IPV screening instruments only for outcomes measurements not evaluating measurement properties)
1024	Curry, S.J., et al., Screening for Intimate Partner Violence, Elder Abuse, and Abuse of Vulnerable Adults: US Preventive Services Task Force Final Recommendation Statement. Jama, 2018. 320(16): p. 1678-1687.	excluded (used the IPV screening instruments only for outcomes measurements not evaluating measurement properties)
1025	Cutter-Wilson, E. and T. Richmond, Understanding teen dating violence: practical screening and intervention strategies for pediatric and adolescent healthcare providers. Curr Opin Pediatr, 2011. 23(4): p. 379-83.	excluded (used the IPV screening instruments only for outcomes measurements not evaluating measurement properties)
1026	Cyrus, E., et al., Prevalence of Intimate Partner Violence, Substance Use Disorders and Depression among Incarcerated Women in Lima, Perú. Int J Environ Res Public Health, 2021. 18(21).	excluded (used the IPV screening instruments only for outcomes measurements not evaluating measurement properties)
1027	D'Alessandro, U., An efficacy trial of a malaria vaccine in Gambian infants and comparison with insecticide-treated bednets. Ann Trop Med Parasitol, 1996. 90(4): p. 373-8.	excluded (used the IPV screening instruments only for outcomes measurements not evaluating measurement properties)
1028	D'Angelo, D.V., et al., Prevalence of Experiencing Physical, Emotional, and Sexual Violence by a Current Intimate Partner during Pregnancy: Population-based Estimates from the Pregnancy Risk Assessment Monitoring System. Journal of Family Violence, 2022.	excluded (used the IPV screening instruments only for outcomes measurements not evaluating measurement properties)
1029	D'Angelo, D.V., et al., Health Status and Health Insurance Coverage of Women with Live-Born Infants: An Opportunity for Preventive Services After Pregnancy. Maternal and Child Health Journal, 2012. 16: p. 222-230.	excluded (used the IPV screening instruments only for outcomes measurements not evaluating measurement properties)
1030	D'Avolio, D., et al., Screening for abuse: barriers and opportunities. Health Care Women Int, 2001. 22(4): p. 349-62.	excluded (used the IPV screening instruments only for outcomes measurements not evaluating measurement properties)
1031	D'Avolio, D.A., Time is money: An ethnographic study of organizational responses to intimate partner violence. 2003, Boston College: Ann Arbor. p. 147.	excluded (used the IPV screening instruments only for outcomes measurements not evaluating measurement properties)
1032	D'Avolio, D.A., System issues: challenges to intimate partner violence screening and intervention. Clin Nurs Res, 2011. 20(1): p. 64-80.	excluded (used the IPV screening instruments only for outcomes measurements not evaluating measurement properties)
1033	d'Oliveira, A.F., et al., [Comprehensive health (care) services to women in gender violence situation: an alternative to primary health care]. Cien Saude Colet, 2009. 14(4): p. 1037-50.	excluded (used the IPV screening instruments only for outcomes measurements not evaluating measurement properties)
1034	da Cunha Coelho, F.M., et al., Major depressive disorder during teenage pregnancy: socio-demographic, obstetric and psychosocial correlates. Revista Brasileira De Psiquiatria, 2013. 35(1): p. 51-56.	excluded (used the IPV screening instruments only for outcomes measurements not evaluating measurement properties)
1035	da Rocha, R.W.G., et al., Translation and Cross-Cultural Adaptation Protocol of Abuse Questionnaires: The Brazilian Portuguese Version of the Composite Abuse Scale (CAS). Violence against Women, 2022. 28(5): p. 1171-1187.	included	excluded (no measurement properties)
1036	da Silva, A.F., et al., Marital violence precipitating/intensifying elements during the Covid-19 pandemic. Ciencia & Saude Coletiva, 2020. 25(9): p. 3475-3480.	excluded (used the IPV screening instruments only for outcomes measurements not evaluating measurement properties)
1037	Da Silva Costa, S.W., et al., WHOT, a Novel Tool to Assist Women Victims of Violence: A Case Study in the Brazilian Amazon. Ieee Access, 2021. 9: p. 95046-95060.	included	excluded (no IPV screening)
1038	da Silva, M.A., et al., Violence against women: prevalence and associated factors in patients attending a public healthcare service in the Northeast of Brazil. Cadernos De Saude Publica, 2010. 26(2): p. 264-272.	excluded (used the IPV screening instruments only for outcomes measurements not evaluating measurement properties)
1039	Daff, E.S., T.E. McEwan, and S. Luebbers, Australian Adolescents' Experiences of Aggression and Abuse by Intimate Partners. J Interpers Violence, 2021. 36(9-10): p. Np5586-np5609.	excluded (used the IPV screening instruments only for outcomes measurements not evaluating measurement properties)
1040	Dagenhardt, D.M.R., et al., Assessing Polyvictimization in a Family Justice Center: Lessons Learned From a Demonstration Project. J Interpers Violence, 2022. 37(19-20): p. Np17276-np17299.	excluded (used the IPV screening instruments only for outcomes measurements not evaluating measurement properties)
1041	Dagher, R.K., M.A. Garza, and K.B. Kozhimannil, Policymaking Under Uncertainty: Routine Screening for Intimate Partner Violence. Violence Against Women, 2014. 20(6): p. 730-749.	excluded (used the IPV screening instruments only for outcomes measurements not evaluating measurement properties)
1042	Daher, A., V. Jones, and A.F. da Silva, The role of popliteal vein incompetence in the diagnosis of saphenous-popliteal reflux using continuous wave Doppler. European Journal of Vascular and Endovascular Surgery, 2001. 21(4): p. 350-352.	excluded (used the IPV screening instruments only for outcomes measurements not evaluating measurement properties)
1043	Dahlen, H.G., et al., The relationship between intimate partner violence reported at the first antenatal booking visit and obstetric and perinatal outcomes in an ethnically diverse group of Australian pregnant women: a population-based study over 10 years. BMJ Open, 2018. 8(4): p. e019566.	excluded (used the IPV screening instruments only for outcomes measurements not evaluating measurement properties)
1044	Dalal, K., J. Andrews, and S. Dawad, Contraception use and associations with intimate partner violence among women in Bangladesh. J Biosoc Sci, 2012. 44(1): p. 83-94.	excluded (used the IPV screening instruments only for outcomes measurements not evaluating measurement properties)
1045	Daley, D., M. McCauley, and N. van den Broek, Interventions for women who report domestic violence during and after pregnancy in low- and middle-income countries: a systematic literature review. Bmc Pregnancy and Childbirth, 2020. 20(1).	excluded (used the IPV screening instruments only for outcomes measurements not evaluating measurement properties)
1046	Dall, R.F., A SAGE ANALYSIS OF OVERSEAS EMPLOYEE CONTRACT FAILURE IN SAUDI ARABIA. 1980, Brigham Young University: Ann Arbor. p. 240.	excluded (used the IPV screening instruments only for outcomes measurements not evaluating measurement properties)
1047	Damonti, P., Social exclusion as a risk factor for gender-based intimate partner violence. Papers-Revista De Sociologia, 2019. 104(3): p. 485-523.	excluded (used the IPV screening instruments only for outcomes measurements not evaluating measurement properties)
1048	Damra, J.K., et al., Pregnant Women's Experiences of Intimate Partner Violence and Seeking Help from Health Care Professionals: A Jordanian Qualitative Study. Journal of Family Violence, 2015. 30(6): p. 807-816.	excluded (used the IPV screening instruments only for outcomes measurements not evaluating measurement properties)
1049	Danaher, F., Exploratory Study of Perceptions of Violence During Teen Pregnancy and Its Effects on Mother and Child. 2012, Mount Sinai School of Medicine: Ann Arbor. p. 86.	excluded (used the IPV screening instruments only for outcomes measurements not evaluating measurement properties)
1050	Danan, E.R., et al., The Relationship Between Sexual Assault History and Cervical Cancer Screening Completion Among Women Veterans in the Veterans Health Administration. Journal of Womens Health, 2022. 31(7): p. 1040-1047.	excluded (used the IPV screening instruments only for outcomes measurements not evaluating measurement properties)
1051	Danesh, M.J. and A.L.S. Chang, The role of the dermatologist in detecting elder abuse and neglect. Journal of the American Academy of Dermatology, 2015. 73(2): p. 285-293.	excluded (used the IPV screening instruments only for outcomes measurements not evaluating measurement properties)
1052	Dang Thi Thanh, H., et al., Inactivated Poliovirus Vaccine Closing the Type 2 Immunity Gap in Vietnam. Journal of the Pediatric Infectious Diseases Society, 2022. 11(9): p. 413-416.	excluded (used the IPV screening instruments only for outcomes measurements not evaluating measurement properties)
1053	Dangal, G., et al., Prevalence and Contributing Factors of Gender-based Violence in SAARC Territories from 2010 to 2020: A Systematic Review and Meta-analysis. J Nepal Health Res Counc, 2022. 20(1): p. 1-11.	excluded (used the IPV screening instruments only for outcomes measurements not evaluating measurement properties)
1054	Daniel Jurado-Flores, V. and F. Javier Fuentes-Rios, Spatial concentration of complaints of family violence in Ciudad Victoria: an approach through the detection of hot spots. Cienciauat, 2022. 16(2): p. 126-140.	excluded (used the IPV screening instruments only for outcomes measurements not evaluating measurement properties)
1055	Daniel, M.A. and G. Milligan, Intimate partner violence: how clinicians can be an asset to their patients. J Psychosoc Nurs Ment Health Serv, 2013. 51(6): p. 20-6.	excluded (used the IPV screening instruments only for outcomes measurements not evaluating measurement properties)
1056	Daniels, J., et al., Factors influencing sexually transmissible infection disclosure to male partners by HIV-positive pregnant women in Pretoria townships, South Africa: a qualitative study. Sexual Health, 2019. 16(3): p. 274-281.	excluded (used the IPV screening instruments only for outcomes measurements not evaluating measurement properties)
1057	Daniels, J.A., et al., Barricaded Captive Situations in Schools: Mitigation and Response. Journal of Family Violence, 2010. 25(6): p. 587-594.	excluded (used the IPV screening instruments only for outcomes measurements not evaluating measurement properties)
1058	Danis, F.S. and L. Lockhart, Domestic Violence and Social Work Education: What Do We Know, What Do We Need to Know? Journal of Social Work Education, 2003. 39(2): p. 215.	excluded (used the IPV screening instruments only for outcomes measurements not evaluating measurement properties)
1059	Dantas, S., et al., Parricide: a forensic approach. J Forensic Leg Med, 2014. 22: p. 1-6.	excluded (used the IPV screening instruments only for outcomes measurements not evaluating measurement properties)
1060	Daoud, N., et al., Screening and receiving information for intimate partner violence in healthcare settings: a cross-sectional study of Arab and Jewish women of childbearing age in Israel. BMJ Open, 2019. 9(2): p. e022996.	excluded (used the IPV screening instruments only for outcomes measurements not evaluating measurement properties)
1061	Daoud, N., et al., Patterns of healthcare services utilization associated with intimate partner violence (IPV): Effects of IPV screening and receiving information on support services in a cohort of perinatal women. PLoS One, 2020. 15(1): p. e0228088.	excluded (used the IPV screening instruments only for outcomes measurements not evaluating measurement properties)
1062	Daoud, N., R. Sergienko, and I. Shoham-Vardi, Intimate Partner Violence Prevalence, Recurrence, Types, and Risk Factors Among Arab, and Jewish Immigrant and Nonimmigrant Women of Childbearing Age in Israel. J Interpers Violence, 2020. 35(15-16): p. 2869-2896.	excluded (used the IPV screening instruments only for outcomes measurements not evaluating measurement properties)
1063	Darbes, L.A., et al., Results of a Couples-Based Randomized Controlled Trial Aimed to Increase Testing for HIV. J Acquir Immune Defic Syndr, 2019. 80(4): p. 404-413.	excluded (used the IPV screening instruments only for outcomes measurements not evaluating measurement properties)
1064	Darcel, C.l., Precipitins in bovine sera to infectious bovine rhinotracheitis virus antigens. The Canadian veterinary journal = La revue veterinaire canadienne, 1977. 18(9): p. 259-62.	excluded (used the IPV screening instruments only for outcomes measurements not evaluating measurement properties)
1065	Darcel, C.L., Comparison of constant and variable virus methods of measuring virus neutralizing antibodies to bovine herpesvirus. Journal of biological standardization, 1981. 9(3): p. 293-7.	excluded (used the IPV screening instruments only for outcomes measurements not evaluating measurement properties)
1066	Dardis, C.M., T. Amoroso, and K.M. Iverson, Intimate Partner Stalking: Contributions to PTSD Symptomatology Among a National Sample of Women Veterans. Psychological Trauma-Theory Research Practice and Policy, 2017. 9: p. 67-73.	excluded (used the IPV screening instruments only for outcomes measurements not evaluating measurement properties)
1067	Dardis, C.M., J.C. Shipherd, and K.M. Iverson, Intimate partner violence among women veterans by sexual orientation. Women Health, 2017. 57(7): p. 775-791.	excluded (used the IPV screening instruments only for outcomes measurements not evaluating measurement properties)
1068	Das, K.J.H., et al., Intimate Partner Violence (IPV) Screening and Referral Outcomes among Transgender Patients in a Primary Care Setting. J Interpers Violence, 2022. 37(13-14): p. Np11720-np11742.	excluded (used the IPV screening instruments only for outcomes measurements not evaluating measurement properties)
1069	Dasgupta, A., Understanding intimate partner violence and associated challenges to family planning among married women in Maharashtra, India. 2015, University of California, San Diego: Ann Arbor. p. 123.	excluded (used the IPV screening instruments only for outcomes measurements not evaluating measurement properties)
1070	Dasgupta, R., et al., Successful switch (tOPV to bOPV) in India: Tribute to a resilient health system. Vaccine, 2019. 37(17): p. 2394-2400.	excluded (used the IPV screening instruments only for outcomes measurements not evaluating measurement properties)
1071	Dastan, N.B., H. Ciftci, and F. Kaya, THE EFFECT OF ELDER ABUSE ON PSYCHOLOGICAL RESILIENCE IN INDIVIDUALS 65 YEARS AND OLDER ADMITTED TO THE EMERGENCY DEPARTMENT. Turkish Journal of Geriatrics-Turk Geriatri Dergisi, 2021. 24(1): p. 50-59.	excluded (used the IPV screening instruments only for outcomes measurements not evaluating measurement properties)
1072	Datner, E.M., et al., Utilization of the 911 system as an identifier of domestic violence. American Journal of Emergency Medicine, 1999. 17(6): p. 560-565.	excluded (used the IPV screening instruments only for outcomes measurements not evaluating measurement properties)
1073	Datner, E.M., et al., Identifying pregnant women experiencing domestic violence in an urban emergency department. Journal of Interpersonal Violence, 2007. 22(1): p. 124-135.	excluded (used the IPV screening instruments only for outcomes measurements not evaluating measurement properties)
1074	Dauber, S., et al., Addressing Maternal Depression, Substance Use, and Intimate Partner Violence in Home Visiting: a Quasi-Experimental Pilot Test of a Screen-and-Refer Approach. Prev Sci, 2019. 20(8): p. 1233-1243.	excluded (used the IPV screening instruments only for outcomes measurements not evaluating measurement properties)
1075	Dauber, S., et al., Development and implementation of a screen-and-refer approach to addressing maternal depression, substance use, and intimate partner violence in home visiting clients. Child Youth Serv Rev, 2017. 81: p. 157-167.	excluded (used the IPV screening instruments only for outcomes measurements not evaluating measurement properties)
1076	Daughaday, L.R., SPOUSE ABUSE: AN EXPLORATORY STUDY (WIFE ABUSE). 1986, University of Cincinnati: Ann Arbor. p. 100.	excluded (used the IPV screening instruments only for outcomes measurements not evaluating measurement properties)
1077	Daugherty, J.C., et al., Perceived Executive Functioning among Female Survivors of Intimate Partner Violence. Journal of Aggression Maltreatment & Trauma, 2021. 30(1): p. 25-42.	excluded (used the IPV screening instruments only for outcomes measurements not evaluating measurement properties)
1078	Daugherty, J.D. and D.E. Houry, Intimate partner violence screening in the emergency department. J Postgrad Med, 2008. 54(4): p. 301-5.	excluded (used the IPV screening instruments only for outcomes measurements not evaluating measurement properties)
1079	Davey, D.L.J., et al., Alcohol use and intimate partner violence in HIV-uninfected pregnant women in Cape Town, South Africa. Aids Care-Psychological and Socio-Medical Aspects of Aids/Hiv, 2022. 34(2): p. 214-219.	excluded (used the IPV screening instruments only for outcomes measurements not evaluating measurement properties)
1080	David, R. and P. Jaffe, Pre-Migration Trauma and Post-Migration Stress Associated with Immigrant Perpetrators of Domestic Homicide. Journal of Family Violence, 2021. 36(5): p. 551-561.	excluded (used the IPV screening instruments only for outcomes measurements not evaluating measurement properties)
1081	Davidov, D.M., et al., Assessment and Response to Intimate Partner Violence in Home Visitation: A Qualitative Needs Assessment With Home Visitors in a Statewide Program. J Interpers Violence, 2021. 36(3-4): p. Np1762-1787np.	excluded (used the IPV screening instruments only for outcomes measurements not evaluating measurement properties)
1082	Davidov, D.M., H. Larrabee, and S.M. Davis, United States emergency department visits coded for intimate partner violence. J Emerg Med, 2015. 48(1): p. 94-100.	excluded (used the IPV screening instruments only for outcomes measurements not evaluating measurement properties)
1083	Davidson, L.L., et al., A randomized trial of screening for intimate partner violence in young women. American Journal of Epidemiology, 2006. 163(11): p. S258-S258.	excluded (used the IPV screening instruments only for outcomes measurements not evaluating measurement properties)
1084	Davidson, N., et al., Access to preventive sexual and reproductive health care for women from refugee-like backgrounds: a systematic review. Bmc Public Health, 2022. 22(1).	excluded (used the IPV screening instruments only for outcomes measurements not evaluating measurement properties)
1085	Davies, D.H. and L.E. Carmichael, Role of cell-mediated immunity in the recovery of cattle from primary and recurrent infections with infectious bovine rhinotracheitis virus. Infection and immunity, 1973. 8(4): p. 510-8.	excluded (used the IPV screening instruments only for outcomes measurements not evaluating measurement properties)
1086	Davies, J.A., J. Todahl, and A.E. Reichard, Creating a Trauma-Sensitive Practice : A Health Care Response to Interpersonal Violence. American Journal of Lifestyle Medicine, 2017. 11(6): p. 451-465.	excluded (used the IPV screening instruments only for outcomes measurements not evaluating measurement properties)
1087	Davies, R., et al., Association of intimate partner violence and health-care provider-identified obesity. Women Health, 2016. 56(5): p. 561-75.	excluded (used the IPV screening instruments only for outcomes measurements not evaluating measurement properties)
1088	Davin, K.R., et al., Prospective Mental Health Effects of Intimate Partner Stalking Among Women Veterans. Psychological Trauma-Theory Research Practice and Policy, 2022. 14(5): p. 751-758.	excluded (used the IPV screening instruments only for outcomes measurements not evaluating measurement properties)
1089	Davis, A., Violence-related mild traumatic brain injury in women: identifying a triad of postinjury disorders. J Trauma Nurs, 2014. 21(6): p. 300-8.	excluded (used the IPV screening instruments only for outcomes measurements not evaluating measurement properties)
1090	Davis, D.A., et al., Intimate Partner Violence Victimization and Mental Health Among Men Who Have Sex With Men Living With HIV in Guatemala. J Interpers Violence, 2022. 37(3-4): p. Np1637-np1657.	excluded (used the IPV screening instruments only for outcomes measurements not evaluating measurement properties)
1091	Davis, E.P. and A.J. Narayan, Pregnancy as a period of risk, adaptation, and resilience for mothers and infants. Development and Psychopathology, 2020. 32(5): p. 1625-1639.	excluded (used the IPV screening instruments only for outcomes measurements not evaluating measurement properties)
1092	Davis, J.P., et al., Do Recent Experiences of Sexual Violence and Co-Occurring Depression and Anxiety Symptoms Predict Poorer Functioning One Year Later During the Transition to Young Adulthood? Journal of Interpersonal Violence, 2022. 37(1-2): p. 804-834.	excluded (used the IPV screening instruments only for outcomes measurements not evaluating measurement properties)
1093	Davis, M., O. Gilbar, and D.M. Padilla-Medina, Intimate Partner Violence Victimization and Perpetration Among U.S. Adults During the Earliest Stage of the COVID-19 Pandemic. Violence Vict, 2021. 36(5): p. 583-603.	excluded (used the IPV screening instruments only for outcomes measurements not evaluating measurement properties)
1094	Davis, M. and D.M. Padilla-Medina, Brief Intimate Partner Violence Perpetration Screening Tools: A Scoping Review. Trauma Violence Abuse, 2021. 22(4): p. 900-913.	included	excluded (systematic review)
1095	Davis, R.E. and K.E. Harsh, Confronting barriers to universal screening for domestic violence. J Prof Nurs, 2001. 17(6): p. 313-20.	excluded (used the IPV screening instruments only for outcomes measurements not evaluating measurement properties)
1096	Davison, J., W. Frizzell, and J. Chien, Practical Steps Towards Identifying and Assisting Victims of Domestic Violence. Journal of Psychiatric Practice, 2021. 27(5): p. 384-389.	excluded (used the IPV screening instruments only for outcomes measurements not evaluating measurement properties)
1097	Davoren, M., et al., Anxiety disorders and intimate partner violence: can the association be explained by coexisting conditions or borderline personality traits? Journal of Forensic Psychiatry & Psychology, 2017. 28(5): p. 639-658.	excluded (used the IPV screening instruments only for outcomes measurements not evaluating measurement properties)
1098	Dawoud, S.A., et al., Detection and Referral of Orbital and Ocular Injuries Associated With Intimate Partner Violence Following an Educational and Screening Initiative in an Emergency Department. JAMA Ophthalmol, 2021. 139(7): p. 785-789.	excluded (used the IPV screening instruments only for outcomes measurements not evaluating measurement properties)
1099	Dawson, A.J., et al., The Emergency Department Response to Women Experiencing Intimate Partner Violence: Insights From Interviews With Clinicians in Australia. Acad Emerg Med, 2019. 26(9): p. 1052-1062.	excluded (used the IPV screening instruments only for outcomes measurements not evaluating measurement properties)
1100	Dawson, M. and D. Sutton, Similar sentences, similar crimes? Using deep sample analysis to examine the comparability of homicides and punishments by victim-offender relationship. International Journal of Law Crime and Justice, 2017. 49: p. 58-70.	excluded (used the IPV screening instruments only for outcomes measurements not evaluating measurement properties)
1101	Day, A. and E. Bowen, Offending competency and coercive control in intimate partner violence. Aggression and Violent Behavior, 2015. 20: p. 62-71.	excluded (used the IPV screening instruments only for outcomes measurements not evaluating measurement properties)
1102	Day, S., et al., Implementing a Domestic Violence Screening Program. Journal of Trauma Nursing, 2015. 22(3): p. 176-181.	excluded (used the IPV screening instruments only for outcomes measurements not evaluating measurement properties)
1103	de Araujo Lima, L.A., et al., Factors associated with violence against women by an intimate partner in Northeast Brazil. Archives of Psychiatric Nursing, 2021. 35(6): p. 669-677.	excluded (used the IPV screening instruments only for outcomes measurements not evaluating measurement properties)
1104	De Boni, R.B., et al., Syndemics among individuals enrolled in the PrEP Brasil Study. Drug Alcohol Depend, 2018. 185: p. 168-172.	excluded (used the IPV screening instruments only for outcomes measurements not evaluating measurement properties)
1105	de Castro, F., et al., Maternal depressive symptomatology in Mexico: National prevalence, care, and population risk profiles. Salud Publica De Mexico, 2015. 57(2): p. 144-154.	excluded (used the IPV screening instruments only for outcomes measurements not evaluating measurement properties)
1106	de Fouchier, C., et al., Validation of a French adaptation of the Harvard Trauma Questionnaire among torture survivors from sub-Saharan African countries. European Journal of Psychotraumatology, 2012. 3.	excluded (used the IPV screening instruments only for outcomes measurements not evaluating measurement properties)
1107	de Fredrick, D.F. and R.L. Reece, Diseases of cattle in the Solomon Islands. Australian veterinary journal, 1980. 56(11): p. 522-5.	excluded (used the IPV screening instruments only for outcomes measurements not evaluating measurement properties)
1108	de Haas, S., et al., Prevalence and characteristics of sexual violence in the Netherlands, the risk of revictimization and pregnancy: results from a national population survey. Violence Vict, 2012. 27(4): p. 592-608.	excluded (used the IPV screening instruments only for outcomes measurements not evaluating measurement properties)
1109	de Jesus Santos Nascimento, C.T., et al., Domestic Violence against Women Detected and Managed in Dental Practice: a Systematic Review. J Fam Violence, 2022: p. 1-12.	excluded (used the IPV screening instruments only for outcomes measurements not evaluating measurement properties)
1110	De La Rue, L., et al., A Meta-Analysis of School-Based Interventions Aimed to Prevent or Reduce Violence in Teen Dating Relationships. Review of Educational Research, 2017. 87(1): p. 7-34.	excluded (used the IPV screening instruments only for outcomes measurements not evaluating measurement properties)
1111	De Marchis, E.H., et al., Assessment of Social Risk Factors and Interest in Receiving Health Care-Based Social Assistance Among Adult Patients and Adult Caregivers of Pediatric Patients. Jama Network Open, 2020. 3(10).	excluded (used the IPV screening instruments only for outcomes measurements not evaluating measurement properties)
1112	De Marchis, E.H., et al., Screening for Interpersonal Violence: Missed Opportunities and Potential Harms. Am J Prev Med, 2021. 61(3): p. 439-444.	excluded (used the IPV screening instruments only for outcomes measurements not evaluating measurement properties)
1113	de Moraes, C.L., A.G.e.S. de Oliveira, and M.E. Reichenheim, Impact of Intimate Partner Violence on Primary Health Care Use for Children: Evidences from Rio de Janeiro, Brazil. Maternal and Child Health Journal, 2016. 20(10): p. 2065-2073.	excluded (used the IPV screening instruments only for outcomes measurements not evaluating measurement properties)
1114	de Oliveira Gomes, M., et al., Association of syndemic conditions and quality of life among people living with HIV/AIDS. AIDS Care, 2022: p. 1-10.	excluded (used the IPV screening instruments only for outcomes measurements not evaluating measurement properties)
1115	De, P.K. and N.S. Murshid, Associations of intimate partner violence with screening for mental health disorders among women in urban Bangladesh. Int J Public Health, 2018. 63(8): p. 913-921.	excluded (used the IPV screening instruments only for outcomes measurements not evaluating measurement properties)
1116	De Puy, J., et al., Developing Assessments for Child Exposure to Intimate Partner Violence in Switzerland - a Study of Medico-Legal Reports in Clinical Settings. Journal of Family Violence, 2019. 34(5): p. 371-383.	excluded (used the IPV screening instruments only for outcomes measurements not evaluating measurement properties)
1117	de Vries, I., et al., A Network Approach to Examining Co-occurring Victimization and Perpetration in Dating Abuse Among a Nationally Representative Sample of US Adolescents. J Adolesc Health, 2022. 70(6): p. 934-941.	excluded (used the IPV screening instruments only for outcomes measurements not evaluating measurement properties)
1118	Dean, R.A. and G.W. Burgess, A survey of New Zealand cattle sera for antibodies to infectious bovine rhinotracheitis virus. New Zealand veterinary journal, 1976. 24(9): p. 198-200.	excluded (used the IPV screening instruments only for outcomes measurements not evaluating measurement properties)
1119	Dean, S.V., et al., Born Too Soon: Care before and between pregnancy to prevent preterm births: from evidence to action. Reproductive Health, 2013. 10.	excluded (used the IPV screening instruments only for outcomes measurements not evaluating measurement properties)
1120	Debele, E.Y., et al., Household food insecurity and physically demanding work during pregnancy are risk factors for low birth weight in north Shewa zone public hospitals, Central Ethiopia, 2021: a multicenter cross-sectional study. BMC Pediatr, 2022. 22(1): p. 419.	excluded (used the IPV screening instruments only for outcomes measurements not evaluating measurement properties)
1121	Debnam, K.J., et al., The Impact of Adolescent Dating Violence Training for Primary Care Providers. J Pediatr Health Care, 2018. 32(2): p. e19-e26.	excluded (used the IPV screening instruments only for outcomes measurements not evaluating measurement properties)
1122	DeBoer, M.I., et al., What are barriers to nurses screening for intimate partner violence? J Trauma Nurs, 2013. 20(3): p. 155-60; quiz 161-2.	excluded (used the IPV screening instruments only for outcomes measurements not evaluating measurement properties)
1123	Debono, C., et al., Intimate partner violence: psychological and verbal abuse during pregnancy. Journal of Clinical Nursing, 2017. 26(15-16): p. 2426-2438.	excluded (used the IPV screening instruments only for outcomes measurements not evaluating measurement properties)
1124	Decker, H., et al., Designing an Intimate Partner Violence Screening Program for Surgical Residents in Trauma. J Surg Res, 2021. 267: p. 747-754.	excluded (used the IPV screening instruments only for outcomes measurements not evaluating measurement properties)
1125	Decker, M.R., et al., Implementing Trauma-Informed Partner Violence Assessment in Family Planning Clinics. J Womens Health (Larchmt), 2017. 26(9): p. 957-965.	excluded (used the IPV screening instruments only for outcomes measurements not evaluating measurement properties)
1126	Decker, M.R., et al., Transforming the healthcare response to intimate partner violence and taking best practices to scale. J Womens Health (Larchmt), 2012. 21(12): p. 1222-9.	excluded (used the IPV screening instruments only for outcomes measurements not evaluating measurement properties)
1127	Decker, M.R., et al., A Systematic Review of Gender-Based Violence Prevention and Response Interventions for HIV Key Populations: Female Sex Workers, Men Who Have Sex With Men, and People Who Inject Drugs. Trauma Violence & Abuse, 2022. 23(2): p. 676-694.	excluded (used the IPV screening instruments only for outcomes measurements not evaluating measurement properties)
1128	Decker, M.R., E. Miller, and N. Glass. Gender-based Violence Assessment in the Health Sector and Beyond. in NSF-NIJ IPV Prevention Workshop. 2014. Arlington, VA.	excluded (used the IPV screening instruments only for outcomes measurements not evaluating measurement properties)
1129	Decker, M.R., et al., Violence-Related Coping, Help-Seeking and Health Care-Based Intervention Preferences Among Perinatal Women in Mumbai, India. Journal of Interpersonal Violence, 2013. 28(9): p. 1924-1947.	excluded (used the IPV screening instruments only for outcomes measurements not evaluating measurement properties)
1130	Decker, M.R., A. Raj, and J.G. Silverman, Sexual violence against adolescent girls - Influences of immigration and acculturation. Violence against Women, 2007. 13(5): p. 498-513.	excluded (used the IPV screening instruments only for outcomes measurements not evaluating measurement properties)
1131	Dehingia, N., et al., Help seeking behavior by women experiencing intimate partner violence in india: A machine learning approach to identifying risk factors. PLoS One, 2022. 17(2): p. e0262538.	excluded (used the IPV screening instruments only for outcomes measurements not evaluating measurement properties)
1132	Del Bello, A., et al., High tacrolimus intra-patient variability is associated with graft rejection, and de novo donor-specific antibodies occurrence after liver transplantation. World J Gastroenterol, 2018. 24(16): p. 1795-1802.	excluded (used the IPV screening instruments only for outcomes measurements not evaluating measurement properties)
1133	Del Pozzo, J., J. Walsh-Messinger, and D. Antonius, The influence of childhood trauma on aggression and violent behavior in first episode psychosis: A critical review. Aggression and Violent Behavior, 2021. 61.	excluded (used the IPV screening instruments only for outcomes measurements not evaluating measurement properties)
1134	Delamou, A., et al., Prevalence and correlates of intimate partner violence among family planning clients in Conakry, Guinea. BMC Res Notes, 2015. 8: p. 814.	excluded (used the IPV screening instruments only for outcomes measurements not evaluating measurement properties)
1135	Delaney-Black, V., et al., Prenatal and postnatal cocaine exposure predict teen cocaine use. Neurotoxicology and Teratology, 2011. 33(1): p. 110-119.	excluded (used the IPV screening instruments only for outcomes measurements not evaluating measurement properties)
1136	Delgado, M.K., et al., National survey of preventive health services in US emergency departments. Ann Emerg Med, 2011. 57(2): p. 104-108.e2.	excluded (used the IPV screening instruments only for outcomes measurements not evaluating measurement properties)
1137	Delkhosh, M., et al., Interventions for Prevention of Intimate Partner Violence Against Women in Humanitarian Settings: A Protocol for a Systematic Review. PLoS currents, 2017. 9.	excluded (used the IPV screening instruments only for outcomes measurements not evaluating measurement properties)
1138	Della Rocca, G.J., et al., Orthopaedic surgeons' knowledge and misconceptions in the identification of intimate partner violence against women. Clin Orthop Relat Res, 2013. 471(4): p. 1074-80.	excluded (used the IPV screening instruments only for outcomes measurements not evaluating measurement properties)
1139	Dellazizzo, L., et al., Is mental illness associated with placement into solitary confinement in correctional settings? A systematic review and meta-analysis. International Journal of Mental Health Nursing, 2020. 29(4): p. 576-589.	excluded (used the IPV screening instruments only for outcomes measurements not evaluating measurement properties)
1140	Dellazizzo, L., et al., Association Between the Use of Cannabis and Physical Violence in Youths: A Meta-Analytical Investigation. American Journal of Psychiatry, 2020. 177(7): p. 619-626.	excluded (used the IPV screening instruments only for outcomes measurements not evaluating measurement properties)
1141	Dellor, E.D., Child Adversity, Adult Intimate Partner Violence and Inflammation in Young Adults. 2016, University of California, Los Angeles: Ann Arbor. p. 181.	excluded (used the IPV screening instruments only for outcomes measurements not evaluating measurement properties)
1142	Delwiche, J., Identifying a History of Nonfatal Strangulation: What Impacts Screening by Healthcare, Law Enforcement and Advocates? 2019, Marquette University: Ann Arbor. p. 154.	excluded (used the IPV screening instruments only for outcomes measurements not evaluating measurement properties)
1143	Dembo, R.S., et al., Symptom Sequelae Following Violence Against Youth With Disabilities. Journal of Interpersonal Violence, 2021. 36(21-22): p. NP11555-NP11576.	excluded (used the IPV screening instruments only for outcomes measurements not evaluating measurement properties)
1144	Demelash, H., D. Nigatu, and K. Gashaw, A Case-Control Study on Intimate Partner Violence during Pregnancy and Low Birth Weight, Southeast Ethiopia. Obstet Gynecol Int, 2015. 2015: p. 394875.	excluded (used the IPV screening instruments only for outcomes measurements not evaluating measurement properties)
1145	DeMoss, B.C., Dental detection of spousal abuse. Tex Dent J, 1994. 111(10): p. 37.	excluded (used the IPV screening instruments only for outcomes measurements not evaluating measurement properties)
1146	DeMoss, B.C. and C.J. DeMoss, Dental detection of domestic violence victims. Tex Dent J, 1994. 111(3): p. 25-6.	excluded (used the IPV screening instruments only for outcomes measurements not evaluating measurement properties)
1147	Dennis, C.-L., et al., Paternal prevalence and risk factors for comorbid depression and anxiety across the first 2 years postpartum: A nationwide Canadian cohort study. Depression and Anxiety, 2022. 39(3): p. 233-245.	excluded (used the IPV screening instruments only for outcomes measurements not evaluating measurement properties)
1148	Dennis, C.-L. and S. Vigod, The Relationship Between Postpartum Depression, Domestic Violence, Childhood Violence, and Substance Use: Epidemiologic Study of a Large Community Sample. Violence against Women, 2013. 19(4): p. 503-517.	excluded (used the IPV screening instruments only for outcomes measurements not evaluating measurement properties)
1149	Denny, C.H., et al., Self-Reported Prevalence of Alcohol Screening Among US Adults. American Journal of Preventive Medicine, 2016. 50(3): p. 380-383.	excluded (used the IPV screening instruments only for outcomes measurements not evaluating measurement properties)
1150	Denson, T.F., Breaking the Cycle of Violent Crime and Punishment: The Promise of Neuronormalization. Social Issues and Policy Review, 2021. 15(1): p. 237-276.	excluded (used the IPV screening instruments only for outcomes measurements not evaluating measurement properties)
1151	Denson, T.F., et al., Aggression in Women: Behavior, Brain and Hormones. Front Behav Neurosci, 2018. 12: p. 81.	excluded (used the IPV screening instruments only for outcomes measurements not evaluating measurement properties)
1152	DePrince, A.P., et al., Testing Two Approaches to Revictimization Prevention Among Adolescent Girls in the Child Welfare System. Journal of Adolescent Health, 2015. 56(2): p. S33-S39.	excluded (used the IPV screening instruments only for outcomes measurements not evaluating measurement properties)
1153	Derose, K.P., et al., Factors contributing to food insecurity among women living with HIV in the Dominican Republic: A qualitative study. Plos One, 2017. 12(7).	excluded (used the IPV screening instruments only for outcomes measurements not evaluating measurement properties)
1154	Derrick, J.L., M. Testa, and K.E. Leonard, Daily reports of intimate partner verbal aggression by self and partner: Short-term consequences and implications for measurement. Psychol Violence, 2014. 4(4): p. 416-431.	excluded (used the IPV screening instruments only for outcomes measurements not evaluating measurement properties)
1155	Desalegn, S.Y., et al., Antenatal depression and associated factors among HIV-positive pregnant women in South Gondar zone public health facilities, northwest Ethiopia, a cross-sectional study. Clinical Epidemiology and Global Health, 2022. 16.	excluded (used the IPV screening instruments only for outcomes measurements not evaluating measurement properties)
1156	Deshpande, N.A. and A. Lewis-O'Connor, Screening for intimate partner violence during pregnancy. Rev Obstet Gynecol, 2013. 6(3-4): p. 141-8.	excluded (used the IPV screening instruments only for outcomes measurements not evaluating measurement properties)
1157	Desilets, L., et al., Trauma-Informed Practices to Address Intersections Between HIV and Intimate Partner Violence Among Women: Perspective of Community Service Providers. Janac-Journal of the Association of Nurses in Aids Care, 2020. 31(2): p. 176-189.	excluded (used the IPV screening instruments only for outcomes measurements not evaluating measurement properties)
1158	Desmarais, S.L. and K.A. Reeves, Gray, black, and blue: the state of research and intervention for intimate partner abuse among elders. Behav Sci Law, 2007. 25(3): p. 377-91.	excluded (used the IPV screening instruments only for outcomes measurements not evaluating measurement properties)
1159	Dessimoz Künzle, L., A. Cattagni Kleiner, and N. Romain-Glassey, Suffering and Care of 0-12 Year-Old Children Exposed to Intimate Partner Violence: Making Clinical Forensic Data Talk. Front Psychiatry, 2022. 13: p. 805097.	excluded (used the IPV screening instruments only for outcomes measurements not evaluating measurement properties)
1160	Desta, M., et al., Is preterm birth associated with intimate partner violence and maternal malnutrition during pregnancy in Ethiopia? A systematic review and meta analysis. Heliyon, 2021. 7(10): p. e08103.	excluded (used the IPV screening instruments only for outcomes measurements not evaluating measurement properties)
1161	Deutsch, R., L. Drozd, and C. Ajoku, Trauma-Informed Interventions in Parent-Child Contact Cases. Family Court Review, 2020. 58(2): p. 470-487.	excluded (used the IPV screening instruments only for outcomes measurements not evaluating measurement properties)
1162	Devakumar, D., et al., Mental health of women and children experiencing family violence in conflict settings: a mixed methods systematic review. Conflict and Health, 2021. 15(1).	excluded (used the IPV screening instruments only for outcomes measurements not evaluating measurement properties)
1163	Devi, S., US guidelines for domestic violence screening spark debate. Lancet, 2012. 379(9815): p. 506-506.	excluded (used the IPV screening instruments only for outcomes measurements not evaluating measurement properties)
1164	Devine, A., et al., Cost-effectiveness of Identification and Referral to Improve Safety (IRIS), a domestic violence training and support programme for primary care: a modelling study based on a randomised controlled trial. Bmj Open, 2012. 2(3).	excluded (used the IPV screening instruments only for outcomes measurements not evaluating measurement properties)
1165	Devries, K.M., et al., The Good Schools Toolkit to prevent violence against children in Ugandan primary schools: study protocol for a cluster randomised controlled trial. Trials, 2013. 14.	excluded (used the IPV screening instruments only for outcomes measurements not evaluating measurement properties)
1166	Devries, K.M., et al., Intimate partner violence during pregnancy: analysis of prevalence data from 19 countries. Reproductive Health Matters, 2010. 18(36): p. 158-170.	excluded (used the IPV screening instruments only for outcomes measurements not evaluating measurement properties)
1167	Devries, K.M., et al., Witnessing intimate partner violence and child maltreatment in Ugandan children: a cross-sectional survey. BMJ Open, 2017. 7(2): p. e013583.	excluded (used the IPV screening instruments only for outcomes measurements not evaluating measurement properties)
1168	Devries, K.M., et al., Childhood Sexual Abuse and Suicidal Behavior: A Meta-analysis. Pediatrics, 2014. 133(5): p. E1331-E1344.	excluded (used the IPV screening instruments only for outcomes measurements not evaluating measurement properties)
1169	DeVylder, J.E., et al., Elevated Prevalence of Suicide Attempts among Victims of Police Violence in the USA. J Urban Health, 2017. 94(5): p. 629-636.	excluded (used the IPV screening instruments only for outcomes measurements not evaluating measurement properties)
1170	Dhairyawan, R., et al., Intimate partner violence in women living with HIV attending an inner city clinic in the UK: prevalence and associated factors. HIV Med, 2013. 14(5): p. 303-10.	excluded (used the IPV screening instruments only for outcomes measurements not evaluating measurement properties)
1171	Dhana, A., et al., Systematic review of facility-based sexual and reproductive health services for female sex workers in Africa. Globalization and Health, 2014. 10.	excluded (used the IPV screening instruments only for outcomes measurements not evaluating measurement properties)
1172	Di Franco, M., et al., Domestic violence detection amid the COVID-19 pandemic: the value of the WHO questionnaire in emergency medicine. Qjm-an International Journal of Medicine, 2021. 114(9): p. 637-641.	excluded (used the IPV screening instruments only for outcomes measurements not evaluating measurement properties)
1173	Di Giacomo, P., et al., Violence against women: knowledge, attitudes and beliefs of nurses and midwives. Journal of Clinical Nursing, 2017. 26(15-16): p. 2307-2316.	excluded (used the IPV screening instruments only for outcomes measurements not evaluating measurement properties)
1174	Dias, S., et al., Are Opportunities Being Missed? Burden of HIV, STI and TB, and Unawareness of HIV among African Migrants. International Journal of Environmental Research and Public Health, 2019. 16(15).	excluded (used the IPV screening instruments only for outcomes measurements not evaluating measurement properties)
1175	Díaz-Aguado, M.J. and R. Martínez-Arias, Types of Male Adolescent Violence Against Women in Three Contexts: Dating Violence Offline, Dating Violence Online, and Sexual Harassment Online Outside a Relationship. Front Psychol, 2022. 13: p. 850897.	excluded (used the IPV screening instruments only for outcomes measurements not evaluating measurement properties)
1176	Diaz-Olavarrieta, C., et al., Prevalence of battering among 1780 outpatients at an internal medicine institution in Mexico. Social Science & Medicine, 2002. 55(9): p. 1589-1602.	excluded (used the IPV screening instruments only for outcomes measurements not evaluating measurement properties)
1177	Díaz-Olavarrieta, C., et al., Maternal syphilis and intimate partner violence in Bolivia: a gender-based analysis of implications for partner notification and universal screening. Sex Transm Dis, 2007. 34(7 Suppl): p. S42-6.	excluded (used the IPV screening instruments only for outcomes measurements not evaluating measurement properties)
1178	Díaz-Olavarrieta, C., et al., Prevalence of intimate partner abuse among nurses and nurses' aides in Mexico. Arch Med Res, 2001. 32(1): p. 79-87.	excluded (used the IPV screening instruments only for outcomes measurements not evaluating measurement properties)
1179	Díaz-Olavarrieta, C., et al., The co-occurrence of intimate partner violence and syphilis among pregnant women in Bolivia. J Womens Health (Larchmt), 2009. 18(12): p. 2077-86.	excluded (used the IPV screening instruments only for outcomes measurements not evaluating measurement properties)
1180	Díaz-Quiñónez, J.A., et al., Seroprevalence of Poliomyelitis Antibodies Among Children Aged 1 to 4 Years Old and Factors Associated With Poliovirus Susceptibility; Mexican Health and Nutrition Survey, 2012. Clin Infect Dis, 2018. 67(suppl_1): p. S110-s114.	excluded (used the IPV screening instruments only for outcomes measurements not evaluating measurement properties)
1181	Dichter, M.E., et al., Intimate Partner Violence Screening in the Veterans Health Administration: Demographic and Military Service Characteristics. Am J Prev Med, 2017. 52(6): p. 761-768.	excluded (used the IPV screening instruments only for outcomes measurements not evaluating measurement properties)
1182	Dichter, M.E., et al., Clinical Response to Positive Screens for Intimate Partner Violence in the Veterans Health Administration: Findings from Review of Medical Records. Journal of Aggression Maltreatment & Trauma, 2021.	excluded (used the IPV screening instruments only for outcomes measurements not evaluating measurement properties)
1183	Dichter, M.E., et al., Middle-aged Women's Experiences of Intimate Partner Violence Screening and Disclosure: "It's a private matter. It's an embarrassing situation". Journal of General Internal Medicine, 2020. 35(9): p. 2655-2661.	excluded (used the IPV screening instruments only for outcomes measurements not evaluating measurement properties)
1184	Dichter, M.E., et al., Survivors' Input on Health Care-Connected Services for Intimate Partner Violence. Journal of Womens Health, 2021. 30(12): p. 1744-1750.	excluded (used the IPV screening instruments only for outcomes measurements not evaluating measurement properties)
1185	Dichter, M.E. and K.V. Rhodes, Reports of police calls for service as a risk indicator for intimate partner violence. Acad Emerg Med, 2009. 16(1): p. 83-6.	excluded (used the IPV screening instruments only for outcomes measurements not evaluating measurement properties)
1186	Dichter, M.E., et al., Disproportionate Mental Health Burden Associated With Past-Year Intimate Partner Violence Among Women Receiving Care in the Veterans Health Administration. J Trauma Stress, 2017. 30(6): p. 555-563.	excluded (used the IPV screening instruments only for outcomes measurements not evaluating measurement properties)
1187	Dichter, M.E., et al., Women's Healthcare Utilization Following Routine Screening for Past-Year Intimate Partner Violence in the Veterans Health Administration. J Gen Intern Med, 2018. 33(6): p. 936-941.	excluded (used the IPV screening instruments only for outcomes measurements not evaluating measurement properties)
1188	Dichter, M.E., et al., Intimate partner violence, unhealthy alcohol use, and housing instability among women veterans in the Veterans Health Administration. Psychol Serv, 2017. 14(2): p. 246-249.	excluded (used the IPV screening instruments only for outcomes measurements not evaluating measurement properties)
1189	Dichter, M.E., et al., Intimate Partner Violence Detection and Care in the Veterans Health Administration: Patient and Provider Perspectives. Womens Health Issues, 2015. 25(5): p. 555-60.	excluded (used the IPV screening instruments only for outcomes measurements not evaluating measurement properties)
1190	DiClemente, R.J., et al., A prospective study of psychological distress and sexual risk behavior among black adolescent females. Pediatrics, 2001. 108(5): p. E85.	excluded (used the IPV screening instruments only for outcomes measurements not evaluating measurement properties)
1191	Dicola, D. and E. Spaar, Intimate Partner Violence. Am Fam Physician, 2016. 94(8): p. 646-651.	excluded (used the IPV screening instruments only for outcomes measurements not evaluating measurement properties)
1192	Diderich, H.M., et al., Facilitators and barriers to the successful implementation of a protocol to detect child abuse based on parental characteristics. Child Abuse & Neglect, 2014. 38(11): p. 1822-1831.	excluded (used the IPV screening instruments only for outcomes measurements not evaluating measurement properties)
1193	Diderich, H.M., et al., A new protocol for screening adults presenting with their own medical problems at the Emergency Department to identify children at high risk for maltreatment. Child Abuse & Neglect, 2013. 37(12): p. 1122-1131.	excluded (used the IPV screening instruments only for outcomes measurements not evaluating measurement properties)
1194	Didion, B.A., M.E. Hauser, and E.J. Eisen, Use of in vitro fertilization and embryo transfer to circumvent infertility caused by an inherited imperforate vagina in mice. Journal of in vitro fertilization and embryo transfer : IVF, 1991. 8(3): p. 167-72.	excluded (used the IPV screening instruments only for outcomes measurements not evaluating measurement properties)
1195	Diedrich, S. and E. Schreier, [The German Health Interview and Examination Survey for Children and Adolescents (KiGGS): state of immunity against poliomyelitis in German children]. Bundesgesundheitsblatt Gesundheitsforschung Gesundheitsschutz, 2007. 50(5-6): p. 771-4.	excluded (used the IPV screening instruments only for outcomes measurements not evaluating measurement properties)
1196	Dienemann, J., et al., Developing a domestic violence program in an inner-city academic health center emergency department: the first 3 years. J Emerg Nurs, 1999. 25(2): p. 110-5.	excluded (used the IPV screening instruments only for outcomes measurements not evaluating measurement properties)
1197	Dienye, P.O. and P.K. Gbeneol, Domestic Violence Against Men in Primary Care in Nigeria. American Journal of Mens Health, 2009. 3(4): p. 333-339.	excluded (used the IPV screening instruments only for outcomes measurements not evaluating measurement properties)
1198	Dieu, E. and A. Hirschelmann, First records of violence and intervention strategies: An interpartner's protocol (ADAVIP37) and victimological analyses of domestic violence (France). Annales Medico-Psychologiques, 2018. 176(4): p. 327-336.	excluded (used the IPV screening instruments only for outcomes measurements not evaluating measurement properties)
1199	Dindinger, R. and K. Gondwe, Improvements to Screening for Intimate Partner Violence During a Pandemic. Jognn-Journal of Obstetric Gynecologic and Neonatal Nursing, 2022. 51(4): p. S51-S52.	excluded (used the IPV screening instruments only for outcomes measurements not evaluating measurement properties)
1200	Director, T.D. and J.A. Linden, Domestic violence: an approach to identification and intervention. Emerg Med Clin North Am, 2004. 22(4): p. 1117-32.	excluded (used the IPV screening instruments only for outcomes measurements not evaluating measurement properties)
1201	DiVietro, S., et al., Screening at hair salons: The feasibility of using community resources to screen for intimate partner violence. J Trauma Acute Care Surg, 2016. 80(2): p. 223-8.	excluded (used the IPV screening instruments only for outcomes measurements not evaluating measurement properties)
1202	DiVietro, S., et al., A dual-method approach to identifying intimate partner violence within a Level 1 trauma center. Journal of Trauma and Acute Care Surgery, 2018. 85(4): p. 766-772.	excluded (used the IPV screening instruments only for outcomes measurements not evaluating measurement properties)
1203	Dobarrio-Sanz, I., et al., Development and Psychometric Assessment of a Questionnaire for the Detection of Invisible Violence against Women. Int J Environ Res Public Health, 2022. 19(17).	included	excluded (no target population)
1204	Dodgson, J.E., M.F. Oneha, and M. Choi, A Socioecological Predication Model of Posttraumatic Stress Disorder in Low-Income, High-Risk Prenatal Native Hawaiian/Pacific Islander Women. J Midwifery Womens Health, 2014. 59(5): p. 494-502.	excluded (used the IPV screening instruments only for outcomes measurements not evaluating measurement properties)
1205	Doi, S., T. Fujiwara, and A. Isumi, Development of the Intimate Partner Violence During Pregnancy Instrument (IPVPI). Front Public Health, 2019. 7: p. 43.	included	excluded (no target population)
1206	Dolan, C.V. and N.E. Conroy, Centering Transgender Survivors' Experiences of Intimate Partner Violence Victimization: A Critique of Dominant Approaches to Research and Service Provision. Violence Vict, 2021. 36(4): p. 493-508.	excluded (used the IPV screening instruments only for outcomes measurements not evaluating measurement properties)
1207	Dolan, M. and R. Blackburn, Interpersonal factors as predictors of disciplinary infractions in incarcerated personality disordered offenders. Personality and Individual Differences, 2006. 40(5): p. 897-907.	excluded (used the IPV screening instruments only for outcomes measurements not evaluating measurement properties)
1208	Dolatian, M., et al., Relationship between Violence during Pregnancy and Postpartum Depression. Iranian Red Crescent Medical Journal, 2010. 12(4): p. 377-383.	excluded (used the IPV screening instruments only for outcomes measurements not evaluating measurement properties)
1209	Dolores Gil-Llario, M., et al., Development and Psychometric Properties of an Instrument for the Assessment of Assertiveness in Sexual Relations. Sexuality Research and Social Policy, 2022. 19(3): p. 1255-1269.	excluded (used the IPV screening instruments only for outcomes measurements not evaluating measurement properties)
1210	Dolores Ruiz-Fernandez, M., et al., Attention Given to Victims of Gender Violence from the Perspective of Nurses: A Qualitative Study. International Journal of Environmental Research and Public Health, 2022. 19(19).	excluded (used the IPV screening instruments only for outcomes measurements not evaluating measurement properties)
1211	Donaldson, L.E., Some causes of wastage in beef cattle artificial breeding. Aust Vet J, 1977. 53(2): p. 78-81.	excluded (used the IPV screening instruments only for outcomes measurements not evaluating measurement properties)
1212	Dong, X., et al., A Novel Virus of Flaviviridae Associated with Sexual Precocity in Macrobrachium rosenbergii. mSystems, 2021. 6(3): p. e0000321.	excluded (used the IPV screening instruments only for outcomes measurements not evaluating measurement properties)
1213	Doran, F. and M. Hutchinson, Student nurses' knowledge and attitudes towards domestic violence: results of survey highlight need for continued attention to undergraduate curriculum. J Clin Nurs, 2017. 26(15-16): p. 2286-2296.	excluded (used the IPV screening instruments only for outcomes measurements not evaluating measurement properties)
1214	Doran, F. and T. van de Mortel, The influence of an educational intervention on nursing students' domestic violence knowledge and attitudes: a pre and post intervention study. Bmc Nursing, 2022. 21(1).	excluded (used the IPV screening instruments only for outcomes measurements not evaluating measurement properties)
1215	Dorland, J.M., L.R. Fowler, and S.R. Morain, From Cervical Cap to Mobile App: Examining the Potential Reproductive Health Impacts of New Technologies. Health Promot Pract, 2019. 20(5): p. 642-647.	excluded (used the IPV screening instruments only for outcomes measurements not evaluating measurement properties)
1216	dos Santos, I.B., et al., Violence against women in life: study among Primary Care users. Ciencia & Saude Coletiva, 2020. 25(5): p. 1935-1946.	excluded (used the IPV screening instruments only for outcomes measurements not evaluating measurement properties)
1217	dos Santos, R.C., et al., Frailty syndrome and associated factors in the elderly in emergency care. Acta Paulista De Enfermagem, 2020. 33.	excluded (used the IPV screening instruments only for outcomes measurements not evaluating measurement properties)
1218	Dougherty, D., et al., Intimate Partner Violence and Women's Health-seeking Behaviors in Northwestern Botswana. J Health Care Poor Underserved, 2018. 29(3): p. 864-880.	excluded (used the IPV screening instruments only for outcomes measurements not evaluating measurement properties)
1219	Douglas, E.M., et al., Using Technology to Conduct Focus Groups With a Hard-to-Reach Population: A Methodological Approach Concerning Male Victims of Partner Abuse in Four English-Speaking Countries. Journal of Interpersonal Violence, 2021. 36(9-10): p. NP5257-NP5280.	excluded (used the IPV screening instruments only for outcomes measurements not evaluating measurement properties)
1220	Dowd, M.D., et al., Mothers' and health care providers' perspectives on screening for intimate partner violence in a pediatric emergency department. Arch Pediatr Adolesc Med, 2002. 156(8): p. 794-9.	excluded (used the IPV screening instruments only for outcomes measurements not evaluating measurement properties)
1221	Dowling, N., et al., Problem Gambling and Intimate Partner Violence: A Systematic Review and Meta-Analysis. Trauma Violence Abuse, 2016. 17(1): p. 43-61.	excluded (used the IPV screening instruments only for outcomes measurements not evaluating measurement properties)
1222	Downie, S., et al., Intimate partner violence (IPV) in male and female orthopaedic trauma patients: a multicentre, cross-sectional prevalence study. BMJ Open, 2021. 11(8): p. e046164.	excluded (used the IPV screening instruments only for outcomes measurements not evaluating measurement properties)
1223	Drake, B., C.T. Brown, and M.G. Ocampo, The politics of child welfare: Are child welfare policies, budgets and functioning a red/blue issue? Children and Youth Services Review, 2022. 132.	excluded (used the IPV screening instruments only for outcomes measurements not evaluating measurement properties)
1224	Draucker, C.B., et al., Rapid HIV testing and counseling for residents in domestic violence shelters. Women Health, 2015. 55(3): p. 334-52.	excluded (used the IPV screening instruments only for outcomes measurements not evaluating measurement properties)
1225	Draucker, C.B., D.S. Martsolf, and C. Poole, Developing distress protocols for research on sensitive topics. Arch Psychiatr Nurs, 2009. 23(5): p. 343-50.	excluded (used the IPV screening instruments only for outcomes measurements not evaluating measurement properties)
1226	Dresser, M.G., et al., Public Health Detailing of Primary Care Providers: New York City’s Experience, 2003–2010. American Journal of Public Health, 2012. 102: p. S342-S352.	excluded (used the IPV screening instruments only for outcomes measurements not evaluating measurement properties)
1227	Drew, T.W., et al., Effect of storage conditions and culture technique on the isolation of infectious bovine rhinotracheitis virus from bovine semen. The Veterinary record, 1987. 121(23): p. 547-8.	excluded (used the IPV screening instruments only for outcomes measurements not evaluating measurement properties)
1228	Drexler, K.A., J. Quist-Nelson, and A.B. Weil, Intimate partner violence and trauma-informed care in pregnancy. Am J Obstet Gynecol MFM, 2022. 4(2): p. 100542.	excluded (used the IPV screening instruments only for outcomes measurements not evaluating measurement properties)
1229	Drown, D.D., ATTRIBUTIONS FOR VIOLENCE IN RELATIONSHIPS: DO BATTERED WOMEN BLAME THEMSELVES? (SPOUSE ABUSE, DOMESTIC VIOLENCE, VICTIMIZATION). 1986, Old Dominion University: Ann Arbor. p. 206.	excluded (used the IPV screening instruments only for outcomes measurements not evaluating measurement properties)
1230	Drozd, L.M., R.M. Deutsch, and D.A. Donner, PARENTING COORDINATION IN CASES INVOLVING INTIMATE PARTNER VIOLENCE. Family Court Review, 2020. 58(3): p. 774-792.	excluded (used the IPV screening instruments only for outcomes measurements not evaluating measurement properties)
1231	du Preez, K.P., et al., Family violence in gambling help-seeking populations. International Gambling Studies, 2018. 18(3): p. 477-494.	excluded (used the IPV screening instruments only for outcomes measurements not evaluating measurement properties)
1232	Duarte Osis, M.J., G.A. Duarte, and A. Faundes, Violence among female users of healthcare units: prevalence, perspective and conduct of managers and professionals. Revista De Saude Publica, 2012. 46(2): p. 351-358.	excluded (used the IPV screening instruments only for outcomes measurements not evaluating measurement properties)
1233	Dube, S.R., et al., Exposure to abuse, neglect, and household dysfunction among adults who witnessed intimate partner violence as children: implications for health and social services. Violence Vict, 2002. 17(1): p. 3-17.	excluded (used the IPV screening instruments only for outcomes measurements not evaluating measurement properties)
1234	Dubin, G., et al., Investigation of a regulatory agency enquiry into potential porcine circovirus type 1 contamination of the human rotavirus vaccine, Rotarix: approach and outcome. Hum Vaccin Immunother, 2013. 9(11): p. 2398-408.	excluded (used the IPV screening instruments only for outcomes measurements not evaluating measurement properties)
1235	Dubowitz, H., et al., The SEEK Model of Pediatric Primary Care: Can Child Maltreatment Be Prevented in a Low-Risk Population? Academic Pediatrics, 2012. 12(4): p. 259-268.	excluded (used the IPV screening instruments only for outcomes measurements not evaluating measurement properties)
1236	Dubowitz, H., et al., The safe environment for every kid model: impact on pediatric primary care professionals. Pediatrics, 2011. 127(4): p. e962-70.	excluded (used the IPV screening instruments only for outcomes measurements not evaluating measurement properties)
1237	Dubowitz, H., et al., Screening for intimate partner violence in a pediatric primary care clinic. Pediatrics, 2008. 121(1): p. e85-91.	excluded (used the IPV screening instruments only for outcomes measurements not evaluating measurement properties)
1238	Duchesne, E., et al., Patient and Provider Emergency Care Experiences Related to Intimate Partner Violence: A Systematic Review of the Existing Evidence. Trauma Violence Abuse, 2022: p. 15248380221118962.	excluded (used the IPV screening instruments only for outcomes measurements not evaluating measurement properties)
1239	Duchesne, S., et al., Screening for domestic violence during pregnancy follow-up: evaluation of an intervention in an antenatal service. Archives of Womens Mental Health, 2021. 24(2): p. 293-301.	excluded (used the IPV screening instruments only for outcomes measurements not evaluating measurement properties)
1240	Dudgeon, A. and T.A. Evanson, Intimate partner violence in rural U.S. areas: what every nurse should know. Am J Nurs, 2014. 114(5): p. 26-35; quiz 36, 48.	excluded (used the IPV screening instruments only for outcomes measurements not evaluating measurement properties)
1241	Dudovitz, R.N., K. McCoy, and P.J. Chung, At-school substance use as a marker for serious health risks. Acad Pediatr, 2015. 15(1): p. 41-6.	excluded (used the IPV screening instruments only for outcomes measurements not evaluating measurement properties)
1242	Duffy, S.J., et al., Mothers with histories of domestic violence in a pediatric emergency department. Pediatrics, 1999. 103(5): p. 1007-1013.	excluded (used the IPV screening instruments only for outcomes measurements not evaluating measurement properties)
1243	Duke, N.N. and I.W. Borowsky, Adolescent Interpersonal Violence Implications for Health Care Professionals. Primary Care, 2014. 41(3): p. 671-+.	excluded (used the IPV screening instruments only for outcomes measurements not evaluating measurement properties)
1244	Duke, N.N. and I.W. Borowsky, Youth Violence Prevention and Safety Opportunities for Health Care Providers. Pediatric Clinics of North America, 2015. 62(5): p. 1137-+.	excluded (used the IPV screening instruments only for outcomes measurements not evaluating measurement properties)
1245	Dulaney, P., How to help a battered woman. S C Nurse (1994), 2007. 14(2): p. 7-8.	excluded (used the IPV screening instruments only for outcomes measurements not evaluating measurement properties)
1246	Duley, L.A., A Qualitative Phenomenological Study of the Lived Experiences of Women Remaining in Abusive Relationships. 2012, Northcentral University: Ann Arbor. p. 201.	excluded (used the IPV screening instruments only for outcomes measurements not evaluating measurement properties)
1247	Duncan, D.T., et al., A Study of Intimate Partner Violence, Substance Abuse, and Sexual Risk Behaviors Among Gay, Bisexual, and Other Men Who Have Sex With Men in a Sample of Geosocial-Networking Smartphone Application Users. Am J Mens Health, 2018. 12(2): p. 292-301.	excluded (used the IPV screening instruments only for outcomes measurements not evaluating measurement properties)
1248	Duncan, M.M., et al., Individualized performance feedback to increase prenatal domestic violence screening. Maternal and Child Health Journal, 2006. 10(5): p. 443-449.	excluded (used the IPV screening instruments only for outcomes measurements not evaluating measurement properties)
1249	Dunlop, A.L., et al., Acceptability and potential impact of brief preconception health risk assessment and counseling in the WIC setting. Am J Health Promot, 2013. 27(3 Suppl): p. S58-65.	excluded (used the IPV screening instruments only for outcomes measurements not evaluating measurement properties)
1250	Dunn, D. and A. McCartney, Asking the tough questions: obstetrical screening for depression and intimate partner violence. J Health Care Poor Underserved, 2014. 25(4): p. 1496-506.	excluded (used the IPV screening instruments only for outcomes measurements not evaluating measurement properties)
1251	Dunn, D.C., et al., Detection of bovine herpesvirus-specific nucleic acids by in situ hybridization with biotinylated DNA probes. American journal of veterinary research, 1986. 47(4): p. 740-6.	excluded (used the IPV screening instruments only for outcomes measurements not evaluating measurement properties)
1252	Dunn, L.L. and K.S. Oths, Prenatal predictors of intimate partner abuse. Jognn-Journal of Obstetric Gynecologic and Neonatal Nursing, 2004. 33(1): p. 54-63.	excluded (used the IPV screening instruments only for outcomes measurements not evaluating measurement properties)
1253	Duran, B., et al., Intimate partner violence and alcohol, drug, and mental disorders among American Indian women in primary care. Am Indian Alsk Native Ment Health Res, 2009. 16(2): p. 11-27.	excluded (used the IPV screening instruments only for outcomes measurements not evaluating measurement properties)
1254	Durant, T., et al., Opportunities for intervention - Discussing physical abuse during prenatal care visits. American Journal of Preventive Medicine, 2000. 19(4): p. 238-244.	excluded (used the IPV screening instruments only for outcomes measurements not evaluating measurement properties)
1255	Durham, P.J. and H.M. Sillars, Evaluation of an enzyme-linked immunosorbent assay (ELISA) for serodiagnosis of infectious bovine rhinotracheitis infection, with results of a preliminary survey. New Zealand veterinary journal, 1986. 34(3): p. 27-30.	excluded (used the IPV screening instruments only for outcomes measurements not evaluating measurement properties)
1256	Durham-Pressley, C.L., Novice Nurse Intimate Partner Violence Education through the Use of a Standardized Patient Experience: A Quality Improvement Project. 2019, Salisbury University: Ann Arbor. p. 97.	excluded (used the IPV screening instruments only for outcomes measurements not evaluating measurement properties)
1257	Duron, J.F., et al., Observing Coercive Control Beyond Intimate Partner Violence: Examining the Perceptions of Professionals About Common Tactics Used in Victimization. Psychology of Violence, 2021. 11(2): p. 144-154.	excluded (used the IPV screening instruments only for outcomes measurements not evaluating measurement properties)
1258	Durvasula, R., HIV/AIDS in Older Women: Unique Challenges, Unmet Needs. Behavioral Medicine, 2014. 40(3): p. 85-98.	excluded (used the IPV screening instruments only for outcomes measurements not evaluating measurement properties)
1259	Dusing, C.R., et al., Children's Exposure to Violence Across Contexts in Relation to Posttraumatic Stress Symptoms. Psychology of Violence, 2020. 10(2): p. 182-191.	excluded (used the IPV screening instruments only for outcomes measurements not evaluating measurement properties)
1260	Dutta, T., et al., Association Between Individual and Intimate Partner Factors and Cervical Cancer Screening in Kenya. Prev Chronic Dis, 2018. 15: p. E157.	excluded (used the IPV screening instruments only for outcomes measurements not evaluating measurement properties)
1261	Dutton, M.A., Pathways linking intimate partner violence and posttraumatic disorder. Trauma Violence Abuse, 2009. 10(3): p. 211-24.	excluded (used the IPV screening instruments only for outcomes measurements not evaluating measurement properties)
1262	Duxbury, F., Recognising domestic violence in clinical practice using the diagnoses of posttraumatic stress disorder, depression and low self-esteem. British Journal of General Practice, 2006. 56(525): p. 294-300.	excluded (used the IPV screening instruments only for outcomes measurements not evaluating measurement properties)
1263	Dyson, Y.D., et al., Using the Social-Ecological Model of HIV Prevention to Explore HIV Testing Behaviors of Young Black College Women. Janac-Journal of the Association of Nurses in Aids Care, 2018. 29(1): p. 53-59.	excluded (used the IPV screening instruments only for outcomes measurements not evaluating measurement properties)
1264	Dziuban, A., et al., The knowledge about "date rape drugs" among Polish students. Przeglad lekarski, 2009. 66(6): p. 301-10.	excluded (used the IPV screening instruments only for outcomes measurements not evaluating measurement properties)
1265	East, L., K. Peters, and D. Jackson, Violated and vulnerable: women's experiences of contracting a sexually transmitted infection from a male partner. J Clin Nurs, 2017. 26(15-16): p. 2342-2352.	excluded (used the IPV screening instruments only for outcomes measurements not evaluating measurement properties)
1266	Eastman, K., DECREASING INTIMATE PARTNER VIOLENCE IN ALASKA'S KENAI PENINSULA THROUGH AWARENESS AND RESOURCE EDUCATION. Journal of Investigative Medicine, 2009. 57(1): p. 142-142.	excluded (used the IPV screening instruments only for outcomes measurements not evaluating measurement properties)
1267	Easton, C.J., C.A. Crane, and D. Mandel, A RANDOMIZED CONTROLLED TRIAL ASSESSING THE EFFICACY OF COGNITIVE BEHAVIORAL THERAPY FOR SUBSTANCE-DEPENDENT DOMESTIC VIOLENCE OFFENDERS: AN INTEGRATED SUBSTANCE ABUSE-DOMESTIC VIOLENCE TREATMENT APPROACH (SADV). Journal of Marital and Family Therapy, 2018. 44(3): p. 483-498.	excluded (used the IPV screening instruments only for outcomes measurements not evaluating measurement properties)
1268	Easton, C.J., et al., Differences in treatment outcome between male alcohol dependent offenders of domestic violence with and without positive drug screens. Addictive Behaviors, 2007. 32(10): p. 2151-2163.	excluded (used the IPV screening instruments only for outcomes measurements not evaluating measurement properties)
1269	Eastwood, J., et al., Psychosocial stratification of antenatal indicators to guide population-based programs in perinatal depression. BMC Pregnancy Childbirth, 2021. 21(1): p. 277.	excluded (used the IPV screening instruments only for outcomes measurements not evaluating measurement properties)
1270	Eaton, A., et al., A Description of Midlife Women Experiencing Intimate Partner Violence Using Electronic Medical Record Information. J Womens Health (Larchmt), 2016. 25(5): p. 498-504.	excluded (used the IPV screening instruments only for outcomes measurements not evaluating measurement properties)
1271	Ebell, M.H., Routine screening for depression, alcohol problems, and domestic violence. American Family Physician, 2004. 69(10): p. 2421-2422.	excluded (used the IPV screening instruments only for outcomes measurements not evaluating measurement properties)
1272	Eberhard-Gran, M., B. Schei, and A. Eskild, Somatic symptoms and diseases are more common in women exposed to violence. Journal of General Internal Medicine, 2007. 22(12): p. 1668-1673.	excluded (used the IPV screening instruments only for outcomes measurements not evaluating measurement properties)
1273	Eberhard-Gran, M., K. Slinning, and A. Eskild, Fear during labor: the impact of sexual abuse in adult life. Journal of Psychosomatic Obstetrics & Gynecology, 2008. 29(4): p. 258-261.	excluded (used the IPV screening instruments only for outcomes measurements not evaluating measurement properties)
1274	Echarte Pazos, J.L., et al., Improving emergency care for battered women. Emergencias, 2010. 22(3): p. 193-198.	excluded (used the IPV screening instruments only for outcomes measurements not evaluating measurement properties)
1275	Edelen, M.O., et al., Measurement of teen dating violence attitudes: an item response theory evaluation of differential item functioning according to gender. J Interpers Violence, 2009. 24(8): p. 1243-63.	excluded (used the IPV screening instruments only for outcomes measurements not evaluating measurement properties)
1276	Edens, J.F. and M.A. Cahill, Psychopathy in adolescence and criminal recidivism in young adulthood - Longitudinal results from a multiethnic sample of youthful offenders. Assessment, 2007. 14(1): p. 57-64.	excluded (used the IPV screening instruments only for outcomes measurements not evaluating measurement properties)
1277	Edlin, A., B. Williams, and A. Williams, Pre-hospital provider recognition of intimate partner violence. J Forensic Leg Med, 2010. 17(7): p. 359-62.	excluded (used the IPV screening instruments only for outcomes measurements not evaluating measurement properties)
1278	Edwards, B., et al., Antenatal psychosocial risk factors and depression among women living in socioeconomically disadvantaged suburbs in Adelaide, South Australia. Aust N Z J Psychiatry, 2008. 42(1): p. 45-50.	excluded (used the IPV screening instruments only for outcomes measurements not evaluating measurement properties)
1279	Edwards, K.M. and M.D. Decker, Combination vaccines. Infect Dis Clin North Am, 2001. 15(1): p. 209-30.	excluded (used the IPV screening instruments only for outcomes measurements not evaluating measurement properties)
1280	Edwards, L.M., H.N. Le, and M. Garnier-Villarreal, A Systematic Review and Meta-Analysis of Risk Factors for Postpartum Depression Among Latinas. Matern Child Health J, 2021. 25(4): p. 554-564.	excluded (used the IPV screening instruments only for outcomes measurements not evaluating measurement properties)
1281	Edwards, S. and G.C. Gitao, Highly sensitive antigen detection procedures for the diagnosis of infectious bovine rhinotracheitis: amplified ELISA and reverse passive haemagglutination. Veterinary microbiology, 1987. 13(2): p. 135-41.	excluded (used the IPV screening instruments only for outcomes measurements not evaluating measurement properties)
1282	Edwards, S., et al., An evaluation of five serological tests for the detection of antibody to bovine herpesvirus 1 in vaccinated and experimentally infected cattle. Research in veterinary science, 1986. 41(3): p. 378-82.	excluded (used the IPV screening instruments only for outcomes measurements not evaluating measurement properties)
1283	Edwardsen, E.A., et al., Improving identification and management of partner violence: examining the process of academic detailing: a qualitative study. BMC Med Educ, 2011. 11: p. 36.	excluded (used the IPV screening instruments only for outcomes measurements not evaluating measurement properties)
1284	Edwardsen, E.A., D.S. Morse, and R.M. Frankel, Structured practice opportunities with a mnemonic affect medical student interviewing skills for intimate partner violence. Teach Learn Med, 2006. 18(1): p. 62-8.	excluded (used the IPV screening instruments only for outcomes measurements not evaluating measurement properties)
1285	Edwardsen, E.A., et al., Pilot educational outreach project on partner violence. Prev Med, 2004. 39(3): p. 536-42.	excluded (used the IPV screening instruments only for outcomes measurements not evaluating measurement properties)
1286	Eggertson, L., New WHO guidelines on intimate-partner violence. Cmaj, 2013. 185(16): p. E743-4.	excluded (used the IPV screening instruments only for outcomes measurements not evaluating measurement properties)
1287	Ehring, T., et al., Screening for posttraumatic stress disorder - What combination of symptoms predicts best? Journal of Nervous and Mental Disease, 2007. 195(12): p. 1004-1012.	excluded (used the IPV screening instruments only for outcomes measurements not evaluating measurement properties)
1288	El Morr, C. and M. Layal, ICT-Based Interventions for Women Experiencing Intimate Partner Violence: Research Needs in Usability and Mental Health. Stud Health Technol Inform, 2019. 257: p. 103-109.	excluded (used the IPV screening instruments only for outcomes measurements not evaluating measurement properties)
1289	El Morr, C. and M. Layal, Effectiveness of ICT-based intimate partner violence interventions: a systematic review. BMC Public Health, 2020. 20(1): p. 1372.	excluded (used the IPV screening instruments only for outcomes measurements not evaluating measurement properties)
1290	El-Bassel, N., et al., Intimate partner violence prevalence and HIV risks among women receiving care in emergency departments: implications for IPV and HIV screening. Emerg Med J, 2007. 24(4): p. 255-9.	excluded (used the IPV screening instruments only for outcomes measurements not evaluating measurement properties)
1291	el-Bayoumi, G., M.L. Borum, and Y. Haywood, Domestic violence in women. Med Clin North Am, 1998. 82(2): p. 391-401.	excluded (used the IPV screening instruments only for outcomes measurements not evaluating measurement properties)
1292	El-Khorazaty, M.N., et al., Recruitment and retention of low-income minority women in a behavioral intervention to reduce smoking, depression, and intimate partner violence during pregnancy. BMC Public Health, 2007. 7: p. 233.	excluded (used the IPV screening instruments only for outcomes measurements not evaluating measurement properties)
1293	El-Mohandes, A.A., et al., An intervention to improve postpartum outcomes in African-American mothers: a randomized controlled trial. Obstet Gynecol, 2008. 112(3): p. 611-20.	excluded (used the IPV screening instruments only for outcomes measurements not evaluating measurement properties)
1294	El-Mohandes, A.A.E., et al., Assessment of levels of nicotine exposure during pregnancy among high-risk minority women in Washington, DC. Pediatric Research, 2003. 53(4): p. 475A-475A.	excluded (used the IPV screening instruments only for outcomes measurements not evaluating measurement properties)
1295	El-Mohandes, A.A.E., et al., Very Preterm Birth is Reduced in Women Receiving an Integrated Behavioral Intervention: A Randomized Controlled Trial. Maternal and Child Health Journal, 2011. 15(1): p. 19-28.	excluded (used the IPV screening instruments only for outcomes measurements not evaluating measurement properties)
1296	El-Mohandes, A.A.E., et al., An intervention to improve postpartum outcomes in African-American mothers - A randomized controlled trial. Obstetrics and Gynecology, 2008. 112(3): p. 611-620.	excluded (used the IPV screening instruments only for outcomes measurements not evaluating measurement properties)
1297	El-Nimr, N.A., et al., Intimate partner violence among Arab women before and during the COVID-19 lockdown. J Egypt Public Health Assoc, 2021. 96(1): p. 15.	excluded (used the IPV screening instruments only for outcomes measurements not evaluating measurement properties)
1298	El-Sheikh, M. and L. Elmore-Staton, The alcohol-aggression link: Children's aggression expectancies in marital arguments as a function of the sobriety or intoxication of the arguing couple. Aggressive Behavior, 2007. 33(5): p. 458-466.	excluded (used the IPV screening instruments only for outcomes measurements not evaluating measurement properties)
1299	Elboj-Saso, C., T. Iniguez-Berrozpe, and D. Valero-Errazu, Relations With the Educational Community and Transformative Beliefs Against Gender-Based Violence as Preventive Factors of Sexual Violence in Secondary Education. Journal of Interpersonal Violence, 2022. 37(1-2): p. 578-601.	excluded (used the IPV screening instruments only for outcomes measurements not evaluating measurement properties)
1300	Eldoseri, H.M., Intimate partner physical violence against women in Saudi Arabian primary healthcare clinics. 2012, Old Dominion University: Ann Arbor. p. 205.	excluded (used the IPV screening instruments only for outcomes measurements not evaluating measurement properties)
1301	Eliason, M.J., J.Y. Taylor, and S. Arndt, Assessing intimate partner violence in incarcerated women. J Forensic Nurs, 2005. 1(3): p. 106-10.	included	excluded (no target population)
1302	Elkhateeb, R., et al., Impact of domestic violence against pregnant women in Minia governorate, Egypt: a cross sectional study. Bmc Pregnancy and Childbirth, 2021. 21(1).	excluded (used the IPV screening instruments only for outcomes measurements not evaluating measurement properties)
1303	Ellen, S., D.R. Taylor, and M. Cruz, Behind the screen: responding to intimate partner violence. Pediatrics in review, 2012. 33(8): p. 374-5.	excluded (used the IPV screening instruments only for outcomes measurements not evaluating measurement properties)
1304	Elliott, B.A., Screening for family violence: overcoming the barriers. J Fam Pract, 2000. 49(2): p. 137-8.	excluded (used the IPV screening instruments only for outcomes measurements not evaluating measurement properties)
1305	Elliott, F.A., Neurological findings in adult minimal brain dysfunction and the dyscontrol syndrome. The Journal of nervous and mental disease, 1982. 170(11): p. 680-7.	excluded (used the IPV screening instruments only for outcomes measurements not evaluating measurement properties)
1306	Elliott, L., et al., Barriers to screening for domestic violence. Journal of General Internal Medicine, 2002. 17(2): p. 112-116.	excluded (used the IPV screening instruments only for outcomes measurements not evaluating measurement properties)
1307	Ellis, K.K., et al., Rural Mothers Experiencing the Stress of Intimate Partner Violence or Not: Their Newborn Health Concerns. Journal of Midwifery & Womens Health, 2008. 53(6): p. 556-562.	excluded (used the IPV screening instruments only for outcomes measurements not evaluating measurement properties)
1308	Ellonen, N., et al., Cross-Cultural Validation of the Child Abuse Potential Inventory in Finland: Preliminary Findings of the Study Among Parents Expecting a Baby. Journal of Social Service Research, 2017. 43(3): p. 308-318.	excluded (used the IPV screening instruments only for outcomes measurements not evaluating measurement properties)
1309	Elm, J.H.L., Adverse Childhood Experiences and Internalizing Symptoms Among American Indian Adults with Type 2 Diabetes. J Racial Ethn Health Disparities, 2020. 7(5): p. 958-966.	excluded (used the IPV screening instruments only for outcomes measurements not evaluating measurement properties)
1310	Elman, A., et al., Developing the Emergency Department Elder Mistreatment Assessment Tool for Social Workers Using a Modified Delphi Technique. Health & Social Work, 2020. 45(2): p. 110-121.	excluded (used the IPV screening instruments only for outcomes measurements not evaluating measurement properties)
1311	Elmes, J., et al., Effect of police enforcement and extreme social inequalities on violence and mental health among women who sell sex: findings from a cohort study in London, UK. Sex Transm Infect, 2022. 98(5): p. 323-331.	excluded (used the IPV screening instruments only for outcomes measurements not evaluating measurement properties)
1312	Else, L.T., et al., Personality characteristics of men who physically abuse women. Hosp Community Psychiatry, 1993. 44(1): p. 54-8.	excluded (used the IPV screening instruments only for outcomes measurements not evaluating measurement properties)
1313	Elshahidi, M.H., et al., Epidemiological Characteristics of Traumatic Spinal Cord Injury (TSCI) in the Middle-East and North-Africa (MENA) Region: A Systematic Review and Meta-Analysis. Bulletin of emergency and trauma, 2018. 6(2): p. 75-89.	excluded (used the IPV screening instruments only for outcomes measurements not evaluating measurement properties)
1314	Elzevier, H.W., P.J. Voorham-van der Zalm, and R.C.M. Pelger, How reliable is a self-administered questionnaire in detecting sexual abuse: A retrospective study in patients with pelvic-floor complaints and a review of literature. Journal of Sexual Medicine, 2007. 4(4): p. 956-963.	excluded (used the IPV screening instruments only for outcomes measurements not evaluating measurement properties)
1315	Emelianchik-Key, K., R. Byrd, and C.S. Gill, Dating Violence and the Impact of Technology: Examining the Lived Experiences of Sorority Members. Violence against Women, 2022. 28(1): p. 73-92.	excluded (used the IPV screening instruments only for outcomes measurements not evaluating measurement properties)
1316	Emelianchik-Key, K. and K.F. Colvin, The Teen Screen for Dating Violence: An Item Response Theory Analysis. Journal of Interpersonal Violence, 2021. 36(17-18): p. NP10012-NP10034.	included	excluded (no measurement properties)
1317	Emelianchik-Key, K., D.G. Hays, and T. Hill, Initial Development of the Teen Screen for Dating Violence: Exploratory Factor Analysis, Rasch Model, and Psychometric Data. Measurement and Evaluation in Counseling and Development, 2018. 51(1): p. 16-31.	included	excluded (no target population)
1318	Emelianchik-Key, K.M., The initial development and validation of the Teen Screen for Dating Violence. 2010, Old Dominion University: Ann Arbor. p. 267.	excluded (used the IPV screening instruments only for outcomes measurements not evaluating measurement properties)
1319	Emezue, C., et al., Technology-based and digital interventions for intimate partner violence: A systematic review and meta-analysis. Campbell Systematic Reviews, 2022. 18(3).	excluded (used the IPV screening instruments only for outcomes measurements not evaluating measurement properties)
1320	Engda, A.S., et al., Intimate partner violence and COVID-19 among reproductive age women: A community-based cross-sectional survey, Ethiopia. Womens Health, 2022. 18.	excluded (used the IPV screening instruments only for outcomes measurements not evaluating measurement properties)
[truncated: 4,831 more rows]
